# Supplementary material for: Genetic evaluation of flowering, maturity time and productivity in almond (Prunus dulcis): heritability estimates and breeding value predictions
Source: BMC Plant Biol. 2026 Mar 4;26:660. doi: 10.1186/s12870-026-08458-1 (PMC13067441; doi:10.1186/s12870-026-08458-1)
Supplement: Supplementary file 2 — Supplementary Material 2. [file 12870_2026_8458_MOESM2_ESM.xlsx]

## Sheet: FI
ID	EBV	SD	REL
Ruby	5.57328	3.87	0.205469
Mission	5.65213	3.77	0.246
Wawona	11.0415	1.2	0.923607
Vivot	-0.179329	4.32	0.00995225
Tuono	7.6378	1.13	0.93226
Titan	10.793	1.22	0.92104
Tioga	11.6915	1.57	0.869236
FLTU_18	0.260672	4.14	0.0907374
Princesse_2077	5.96973	3.85	0.21366
Nikitskii_53	6.00081	3.83	0.221809
Primorskii	11.8649	1.15	0.929841
Cristomorto	3.82217	3.58	0.320085
Anxaneta	7.97061	3.66	0.289358
Tarraco	4.24201	3.93	0.180642
Tardy_Nonpareil	15.4711	3.66	0.289358
S5133	22.7807	1.81	0.826202
R1000	26.9066	1.85	0.818435
Tardona	31.5637	2.06	0.774875
Garrigues	-7.55574	1.28	0.913082
S5134	0.543612	1.88	0.812499
S5132	-1.05421	1.89	0.810499
S5131	3.21504	1.9	0.808488
S5130	-0.370336	1.95	0.798276
S5129	1.50686	1.89	0.810499
Atocha	-5.7034	1.27	0.914435
S5128	3.1266	1.94	0.80034
S5127	1.94069	2	0.787798
S5126	2.63168	1.9	0.808488
S5125	3.64827	1.92	0.804435
S5124	-2.03344	1.92	0.804435
S5123	2.31913	1.94	0.80034
S5122	1.25403	1.88	0.812499
S5121	1.99962	1.89	0.810499
S5120	2.34253	1.89	0.810499
S5119	0.854238	1.94	0.80034
S5118	-1.44904	1.93	0.802393
S5116	1.57657	1.91	0.806467
S5115	5.75405	2.01	0.785671
S5113	1.75433	1.95	0.798276
S5112	0.872111	1.92	0.804435
S5111	-0.697638	1.9	0.808488
S5109	1.70846	1.99	0.789915
S5108	1.21648	1.87	0.814488
S5106	2.65299	1.91	0.806467
S5105	1.62965	1.92	0.804435
S5104	0.838435	1.96	0.796202
S5100	0.481239	1.93	0.802393
S5099	-0.617803	1.97	0.794117
Genco	3.89625	1.14	0.931056
S5098	-1.07113	1.94	0.80034
S5097	2.64216	1.91	0.806467
S5096	-2.58545	1.91	0.806467
S5095	-1.88953	1.91	0.806467
S5094	-2.46371	1.98	0.792021
S5093	-0.363056	1.91	0.806467
S5092	-0.0495035	1.98	0.792021
S5091	-1.8764	2.01	0.785671
S5090	1.09779	1.88	0.812499
S5089	-0.404755	1.93	0.802393
S5088	1.64446	1.87	0.814488
S5087	-0.440817	1.94	0.80034
S5086	-0.502091	1.95	0.798276
S5085	0.0121287	1.94	0.80034
S5084	-1.21425	1.91	0.806467
S5083	-0.689901	1.95	0.798276
S5082	1.15417	1.91	0.806467
S5081	-1.46375	1.92	0.804435
S5080	-0.0761335	1.92	0.804435
S5079	0.264107	1.97	0.794117
S5078	-4.37376	1.9	0.808488
S5077	0.696214	1.96	0.796202
S5076	-0.718405	1.96	0.796202
S5075	-0.961741	1.89	0.810499
S5074	0.181768	1.97	0.794117
S5073	-0.459702	1.83	0.82234
S5072	0.290538	1.94	0.80034
S5071	-0.269413	1.89	0.810499
S5070	-0.277674	1.86	0.816467
S5069	3.24153	1.89	0.810499
S5068	0.025532	1.9	0.808488
S5067	-1.45436	1.89	0.810499
S5066	1.39882	1.93	0.802393
S5065	-1.02005	1.94	0.80034
S5064	-1.4967	1.88	0.812499
S5063	-1.64108	1.91	0.806467
S5062	-2.50364	1.91	0.806467
S5061	-0.618496	1.94	0.80034
S5060	1.07436	1.95	0.798276
S5059	-0.728446	1.95	0.798276
S5058	-0.00819321	1.84	0.820393
S5057	-0.462639	1.87	0.814488
S5056	-0.228285	1.89	0.810499
S5055	-1.66215	1.9	0.808488
S5054	-1.43246	1.93	0.802393
S5053	1.0627	1.91	0.806467
S5052	-0.55357	1.9	0.808488
S5051	1.05609	1.92	0.804435
S5050	-1.04731	1.93	0.802393
S5049	-0.246603	1.91	0.806467
S5048	-0.0231446	1.95	0.798276
S5047	-6.93181	1.87	0.814488
S5046	0.229259	1.92	0.804435
S5045	0.950864	1.92	0.804435
S5044	0.696284	1.87	0.814488
S5043	0.522055	1.93	0.802393
S5042	-1.84614	1.91	0.806467
S5041	0.70518	1.92	0.804435
S5040	-5.73994	1.93	0.802393
S5039	-1.22064	1.91	0.806467
S5038	1.41884	1.9	0.808488
S5037	-1.97742	1.92	0.804435
S5036	-1.20773	1.91	0.806467
S5035	2.16557	1.89	0.810499
S5034	-1.22045	1.89	0.810499
S5033	1.43009	1.92	0.804435
S5032	-2.34872	1.91	0.806467
S5031	-4.60574	1.92	0.804435
S5030	-8.05639	2	0.787798
S5029	-0.401827	1.88	0.812499
S5028	-0.763922	1.85	0.818435
S5027	-1.80742	1.93	0.802393
S5026	1.9578	1.92	0.804435
S5025	1.41386	1.92	0.804435
S5024	-1.81681	1.94	0.80034
S5023	-3.89215	2	0.787798
S5022	0.493962	1.92	0.804435
S5021	0.247018	1.99	0.789915
S5020	-0.418921	1.91	0.806467
S5019	-1.21396	1.93	0.802393
S5018	-4.59112	1.91	0.806467
S5017	3.95306	1.88	0.812499
S5016	-1.69932	1.92	0.804435
S5015	2.34632	1.92	0.804435
S5014	1.6345	1.88	0.812499
S5013	2.8871	1.86	0.816467
S5012	-1.0853	1.92	0.804435
S5011	-2.4229	1.93	0.802393
S5010	-6.06726	1.99	0.789915
S5009	-1.49507	1.87	0.814488
S5008	-1.71104	1.91	0.806467
S5007	0.452293	1.94	0.80034
S5006	-4.36646	1.93	0.802393
Peraleja	-5.97692	1.34	0.904743
Mono	6.46629	1.13	0.93226
S5005	0.604661	1.92	0.804435
S5004	4.58568	1.91	0.806467
S5003	3.91479	1.94	0.80034
S5002	-0.0346032	1.97	0.794117
S5001	4.75034	1.99	0.789915
Ai	4.02454	3.59	0.316281
Ferragnes	6.09047	1.14	0.931056
S4315	0.605052	1.92	0.804435
S4314	-1.9165	1.92	0.804435
S4313	0.745498	1.87	0.814488
S4312	-4.40011	1.93	0.802393
S4311	-0.190223	1.9	0.808488
S4310	1.19396	1.9	0.808488
S4309	-1.92382	1.91	0.806467
S4308	0.984614	1.93	0.802393
S4307	2.62562	1.89	0.810499
S4305	1.67602	1.94	0.80034
S4304	0.123425	3.29	0.425777
S4303	4.90486	1.94	0.80034
S4302	0.41086	1.91	0.806467
S4301	-3.58822	2.01	0.785671
S4300	2.39638	1.92	0.804435
S4299	-0.94146	1.93	0.802393
S4298	-0.0253844	1.89	0.810499
S4297	10.2203	2.02	0.783533
S4296	1.3253	1.89	0.810499
S4295	0.541976	1.87	0.814488
S4294	4.67326	1.94	0.80034
S4293	-5.13368	1.98	0.792021
S4292	-0.493727	1.93	0.802393
S4291	0.542842	2.01	0.785671
S4290	-3.15244	1.93	0.802393
S4289	0.968969	1.93	0.802393
S4288	-0.833462	1.96	0.796202
S4287	-4.38903	1.97	0.794117
S4286	2.40466	1.97	0.794117
S4285	1.33059	1.89	0.810499
S4284	-0.00499548	1.88	0.812499
S4283	0.977214	1.94	0.80034
S4281	-1.41534	1.97	0.794117
S4280	0.431277	1.94	0.80034
S4279	3.84112	1.92	0.804435
S4277	-1.51054	1.98	0.792021
S4276	2.81344	1.95	0.798276
S4275	-0.082664	1.93	0.802393
S4274	0.0309933	1.87	0.814488
S4273	-0.692598	1.92	0.804435
S4272	-1.358	1.93	0.802393
S4271	2.7729	1.98	0.792021
S4270	0.367511	1.96	0.796202
S4269	-0.832466	1.91	0.806467
S4268	-0.849129	1.92	0.804435
S4267	1.04281	1.88	0.812499
S4266	1.34198	1.93	0.802393
S4265	-0.0381885	1.92	0.804435
S4264	-1.07165	1.94	0.80034
S4263	1.32204	1.87	0.814488
S4262	0.375731	3.31	0.418775
S4261	-3.45217	1.93	0.802393
S4260	-0.374048	1.89	0.810499
S4259	-0.678926	1.95	0.798276
S4258	-0.400561	1.87	0.814488
S4257	0.619669	1.89	0.810499
S4256	-4.58797	1.93	0.802393
S4255	-0.6694	1.96	0.796202
S4254	-0.00312465	1.92	0.804435
S4253	0.557816	1.85	0.818435
S4252	-0.646302	1.93	0.802393
S4251	-2.0934	1.89	0.810499
S4249	-0.00315769	1.91	0.806467
S4248	0.299227	1.93	0.802393
S4247	6.44806	2	0.787798
S4246	0.391049	3.28	0.429263
S4245	2.16019	1.89	0.810499
S4244	-2.89991	1.96	0.796202
S4243	0.651242	1.87	0.814488
S4242	1.81426	1.89	0.810499
S4241	-2.33868	1.89	0.810499
S4239	-0.379472	1.9	0.808488
S4238	0.892134	1.93	0.802393
S4237	3.63017	1.9	0.808488
S4236	-0.347847	1.86	0.816467
S4235	-0.707838	1.9	0.808488
S4234	-2.25726	1.91	0.806467
S4233	0.308378	1.88	0.812499
S4232	3.62553	1.93	0.802393
S4231	-1.58229	1.87	0.814488
S4230	1.95111	1.91	0.806467
S4229	-1.11357	1.92	0.804435
S4228	0.695981	1.88	0.812499
S4227	-0.709523	1.97	0.794117
S4226	-0.146558	1.91	0.806467
S4225	2.14397	1.93	0.802393
S4224	0.627859	2.03	0.781385
S4223	0.303268	1.92	0.804435
S4222	-0.860869	1.93	0.802393
S4221	4.44717	1.96	0.796202
S4220	1.57125	1.89	0.810499
S4219	2.07378	1.91	0.806467
S4218	1.02282	1.88	0.812499
S4216	5.29228	1.98	0.792021
S4215	2.78514	1.92	0.804435
S4214	1.48933	1.91	0.806467
S4212	2.01396	1.93	0.802393
S4211	-0.675472	1.89	0.810499
S4210	-8.23043	2	0.787798
S4209	1.47651	1.94	0.80034
S4207	2.03256	1.88	0.812499
S4206	2.97235	1.92	0.804435
S4205	2.05854	1.92	0.804435
S4204	1.43184	1.94	0.80034
S4203	2.59298	1.88	0.812499
S4202	1.36894	1.95	0.798276
S4201	0.846872	1.92	0.804435
S4200	-2.42353	1.92	0.804435
S4199	1.54803	1.88	0.812499
S4198	3.9041	1.93	0.802393
S4197	-0.839917	1.93	0.802393
S4196	1.76125	1.94	0.80034
S4195	2.56752	1.91	0.806467
S4194	0.352883	1.96	0.796202
S4193	2.50961	1.86	0.816467
S4192	0.0907801	1.83	0.82234
S4191	-6.11434	1.96	0.796202
S4190	2.98531	1.89	0.810499
S4188	1.30964	1.93	0.802393
S4187	4.1462	1.91	0.806467
S4186	-0.35319	1.97	0.794117
S4185	2.55089	1.92	0.804435
S4184	1.1482	1.93	0.802393
S4183	1.12749	1.9	0.808488
S4182	7.20725	2.01	0.785671
S4181	2.48423	1.91	0.806467
S4180	5.46548	1.96	0.796202
S4179	0.7674	1.9	0.808488
S4178	2.44769	1.99	0.789915
S4177	-0.856153	1.88	0.812499
S4176	-5.26324	1.95	0.798276
S4175	-3.10705	1.97	0.794117
S4174	1.2391	1.89	0.810499
S4173	2.40302	1.94	0.80034
S4172	-2.09222	1.86	0.816467
S4171	-2.81939	1.95	0.798276
S4170	-1.8955	1.92	0.804435
S4169	0.467622	1.91	0.806467
S4168	2.55399	1.93	0.802393
S4167	-1.84525	1.92	0.804435
S4166	2.35604	2.05	0.777056
S4165	1.48293	1.93	0.802393
S4164	-1.55725	1.93	0.802393
S4163	0.076968	1.87	0.814488
S4161	3.31295	1.9	0.808488
S4160	-0.129696	1.95	0.798276
S4159	2.60997	1.9	0.808488
S4158	-2.04125	1.88	0.812499
S4157	-2.82756	1.91	0.806467
S4156	-0.931684	1.9	0.808488
S4155	2.94858	1.88	0.812499
S4154	-0.4308	1.91	0.806467
S4153	-7.65326	1.96	0.796202
S4152	-5.08074	1.94	0.80034
S4151	-0.995637	1.95	0.798276
S4150	1.02089	1.91	0.806467
S4149	-1.39903	1.9	0.808488
S4148	-0.893754	1.97	0.794117
S4147	-2.74649	1.95	0.798276
S4144	0.0989862	1.93	0.802393
S4143	-4.49347	1.9	0.808488
S4142	4.64787	1.93	0.802393
S4141	0.0955736	1.93	0.802393
S4140	-0.860191	1.9	0.808488
S4139	0.381413	1.91	0.806467
S4138	3.70434	1.94	0.80034
S4137	-1.09002	1.86	0.816467
S4136	-1.3166	1.9	0.808488
S4135	1.04928	1.93	0.802393
S4134	-5.42937	1.92	0.804435
S4133	-0.654502	1.87	0.814488
S4131	-1.36565	1.9	0.808488
S4130	3.52543	1.88	0.812499
S4129	2.30941	1.92	0.804435
S4128	2.72181	1.87	0.814488
S4127	-1.09666	1.94	0.80034
S4126	-1.59069	1.88	0.812499
S4125	1.76238	1.92	0.804435
S4124	0.16357	1.89	0.810499
S4123	0.801845	1.92	0.804435
S4122	-0.680051	1.94	0.80034
S4120	-7.28244	1.95	0.798276
S4119	-1.94305	1.94	0.80034
S4118	-6.64459	1.91	0.806467
S4117	-0.682968	1.91	0.806467
S4116	0.0809224	1.93	0.802393
S4114	1.05309	1.92	0.804435
S4113	0.845687	1.88	0.812499
S4112	0.802888	1.92	0.804435
S4111	2.22245	1.97	0.794117
S4109	0.1525	1.91	0.806467
S4107	1.99701	1.94	0.80034
S4106	3.50798	1.89	0.810499
S4105	-1.38757	1.94	0.80034
S4104	-4.04218	1.9	0.808488
S4103	0.744577	1.94	0.80034
S4102	-2.62458	1.92	0.804435
S4101	2.53627	1.94	0.80034
S4100	-4.00739	1.88	0.812499
S4099	-0.511226	1.97	0.794117
S4098	-0.878688	1.89	0.810499
S4097	-4.3038	1.91	0.806467
S4096	-3.81784	1.91	0.806467
S4095	-4.53864	1.97	0.794117
S4094	-0.205274	1.97	0.794117
S4093	-0.0384575	1.93	0.802393
S4092	5.01261	1.97	0.794117
S4091	-1.20931	1.89	0.810499
S4089	1.05447	1.89	0.810499
S4088	1.45203	1.93	0.802393
S4086	-4.49735	1.86	0.816467
S4085	-0.904047	1.94	0.80034
S4084	-1.6748	1.94	0.80034
S4083	-0.237747	1.89	0.810499
S4082	-2.14609	1.92	0.804435
S4079	-3.3077	1.91	0.806467
S4078	1.53061	1.82	0.824276
S4077	-0.217456	1.95	0.798276
S4076	-3.10255	1.92	0.804435
S4075	-0.652883	1.88	0.812499
S4074	-1.04903	1.88	0.812499
S4073	0.0177187	1.89	0.810499
S4072	2.43873	1.88	0.812499
S4071	-3.59878	1.9	0.808488
S4070	-2.37383	1.91	0.806467
S4069	-3.55284	1.89	0.810499
S4068	1.48583	1.92	0.804435
S4067	0.245479	1.86	0.816467
S4066	-4.06214	1.93	0.802393
S4065	1.53072	1.98	0.792021
S4064	-1.11321	1.85	0.818435
S4063	1.81542	1.92	0.804435
S4061	0.483742	1.88	0.812499
S4060	0.719264	1.92	0.804435
S4059	-0.143405	1.9	0.808488
S4058	-0.698637	1.91	0.806467
S4056	-1.41832	1.91	0.806467
S4055	0.756067	1.9	0.808488
S4054	1.00799	1.89	0.810499
S4053	0.395663	1.94	0.80034
S4052	-0.411154	1.91	0.806467
S4050	-0.724372	1.85	0.818435
S4047	-0.452949	1.82	0.824276
S4046	-2.43966	1.89	0.810499
S4045	-1.36672	1.92	0.804435
S4044	0.246632	1.93	0.802393
S4043	0.993964	1.93	0.802393
S4042	-0.0116524	1.93	0.802393
S4041	-3.35903	1.95	0.798276
S4040	-0.424899	1.92	0.804435
S4039	-5.08497	1.9	0.808488
S4038	-4.14953	1.93	0.802393
S4037	-1.44392	1.86	0.816467
S4036	-5.84109	1.91	0.806467
S4035	2.49842	1.92	0.804435
S4034	1.79548	1.94	0.80034
S4033	-1.49084	1.9	0.808488
S4032	-2.95534	1.92	0.804435
S4031	-3.65161	1.91	0.806467
S4030	-3.61527	1.94	0.80034
S4029	-2.46668	1.86	0.816467
S4028	-2.1542	1.91	0.806467
S4027	-0.291475	1.9	0.808488
S4026	-3.15385	1.91	0.806467
S4025	-0.818158	1.89	0.810499
S4024	-6.28737	1.95	0.798276
S4023	-0.502884	1.84	0.820393
S4022	-0.4938	1.87	0.814488
S4021	0.0553726	1.94	0.80034
S4020	-2.88595	1.94	0.80034
S4019	0.0513317	1.89	0.810499
S4018	-7.45407	1.92	0.804435
S4017	-1.75342	1.84	0.820393
S4016	-0.0182689	1.92	0.804435
S4015	-1.46331	1.84	0.820393
S4014	-3.84049	1.89	0.810499
S4013	-4.33853	1.95	0.798276
S4012	-6.05802	1.92	0.804435
S4011	-6.47296	1.94	0.80034
S4010	-3.91396	1.89	0.810499
S4009	-0.506886	1.9	0.808488
S4008	-9.77033	1.97	0.794117
S4007	-0.252183	1.91	0.806467
S4006	-7.04022	1.96	0.796202
S4005	-0.998056	1.9	0.808488
S4004	-4.59496	1.94	0.80034
S4003	-0.478571	1.92	0.804435
S4002	-5.59704	1.92	0.804435
S4001	0.725751	1.87	0.814488
S3315	0.623823	1.89	0.810499
S3314	-1.08342	2	0.787798
S3313	2.07754	1.97	0.794117
S3312	6.79158	1.96	0.796202
S3310	0.260671	1.89	0.810499
S3309	-3.77893	1.92	0.804435
S3308	0.485115	1.91	0.806467
S3307	4.56885	1.91	0.806467
S3306	-0.210349	1.89	0.810499
S3305	0.603783	1.92	0.804435
S3304	3.92006	1.91	0.806467
S3303	1.8175	1.95	0.798276
S3302	-0.0529533	1.94	0.80034
S3301	0.158012	3.16	0.47026
S3300	3.55741	1.94	0.80034
S3299	-2.5928	1.92	0.804435
S3298	-0.186946	1.95	0.798276
S3297	-1.59932	1.91	0.806467
S3296	-0.404628	1.94	0.80034
S3295	-0.900554	1.91	0.806467
S3294	-3.95742	1.95	0.798276
S3293	-1.36827	1.86	0.816467
S3292	2.00735	1.92	0.804435
S3291	1.08322	1.92	0.804435
S3290	-4.54132	1.9	0.808488
S3289	-0.441808	1.92	0.804435
S3288	-0.021295	1.87	0.814488
S3287	-7.52366	1.93	0.802393
S3286	0.574894	1.99	0.789915
S3285	3.56526	1.92	0.804435
S3284	0.345322	1.95	0.798276
S3283	3.94669	1.94	0.80034
S3282	0.582625	1.95	0.798276
S3281	-1.69563	1.93	0.802393
S3280	5.3118	1.89	0.810499
S3279	-2.04217	1.95	0.798276
S3278	-1.11512	1.93	0.802393
S3277	3.90143	1.95	0.798276
S3276	-0.235706	1.85	0.818435
S3275	1.95385	1.92	0.804435
S3274	3.89806	1.95	0.798276
S3273	-0.0152874	1.95	0.798276
S3272	-3.33092	1.93	0.802393
S3271	1.5264	1.97	0.794117
S3270	0.564213	2.02	0.783533
S3269	-4.47906	1.95	0.798276
S3268	1.38832	1.94	0.80034
S3267	-6.20988	1.92	0.804435
S3266	0.072121	1.86	0.816467
S3265	1.01692	1.91	0.806467
S3264	1.36547	1.91	0.806467
S3263	1.56558	1.92	0.804435
S3262	-3.26049	1.91	0.806467
S3261	0.680334	1.91	0.806467
S3260	2.5022	1.98	0.792021
S3259	3.86727	1.9	0.808488
S3258	0.297923	1.91	0.806467
S3257	1.28702	2	0.787798
S3256	3.49897	1.88	0.812499
S3255	1.26686	1.89	0.810499
S3254	-3.05777	1.9	0.808488
S3253	0.327064	1.93	0.802393
S3252	-2.34398	1.9	0.808488
S3251	3.88079	1.89	0.810499
S3250	-3.93612	1.97	0.794117
S3249	2.95028	1.91	0.806467
S3248	1.05298	1.95	0.798276
S3247	4.65744	2.02	0.783533
S3246	3.503	1.9	0.808488
S3245	-6.12994	1.96	0.796202
S3244	-1.00487	1.91	0.806467
S3243	-0.62964	1.9	0.808488
S3242	0.285156	1.88	0.812499
S3241	-2.1325	1.87	0.814488
S3240	0.825282	1.89	0.810499
S3239	-2.04776	1.96	0.796202
S3238	2.51596	1.93	0.802393
S3237	2.1094	1.92	0.804435
S3236	2.68631	2	0.787798
S3235	-2.04428	1.97	0.794117
S3234	2.45106	1.91	0.806467
S3233	0.255218	1.87	0.814488
S3232	5.38748	1.9	0.808488
S3231	4.61483	1.95	0.798276
Del_Cid	-3.85983	1.28	0.913082
S3230	-0.140088	1.88	0.812499
S3229	4.23257	1.92	0.804435
S3228	2.37512	1.9	0.808488
S3227	1.34404	1.89	0.810499
S3226	-0.562801	1.85	0.818435
S3225	2.72311	1.9	0.808488
S3224	2.76127	1.95	0.798276
S3223	4.24392	1.93	0.802393
S3222	4.88311	1.88	0.812499
S3221	3.10611	1.94	0.80034
S3220	2.80698	1.92	0.804435
S3219	2.76005	1.91	0.806467
S3218	0.961952	2	0.787798
S3217	2.07902	1.94	0.80034
S3216	2.3085	1.92	0.804435
S3215	1.0666	1.9	0.808488
S3214	2.0235	1.96	0.796202
S3213	3.506	1.9	0.808488
S3212	-0.144004	1.93	0.802393
S3211	0.985883	1.88	0.812499
S3210	0.23908	1.91	0.806467
S3209	4.18387	2	0.787798
S3208	3.00969	1.91	0.806467
S3207	1.31699	1.96	0.796202
S3206	-0.461271	1.89	0.810499
S3205	4.16059	1.92	0.804435
S3204	2.42679	1.95	0.798276
S3203	-3.27989	1.92	0.804435
S3202	1.29598	1.93	0.802393
S3201	-2.23921	1.91	0.806467
S3200	-0.104366	1.93	0.802393
S3199	-0.455456	1.95	0.798276
S3198	1.79911	1.92	0.804435
S3197	1.50221	1.89	0.810499
S3196	5.65096	1.94	0.80034
S3195	3.48658	1.89	0.810499
S3194	0.588081	1.9	0.808488
S3193	1.57599	1.92	0.804435
S3192	1.9992	1.89	0.810499
S3191	-0.565252	1.91	0.806467
S3190	-0.918441	1.9	0.808488
S3189	0.0856919	1.9	0.808488
S3188	0.947735	1.93	0.802393
S3187	0.390169	1.9	0.808488
S3186	1.50919	1.87	0.814488
S3185	4.18261	1.89	0.810499
S3184	2.34365	1.94	0.80034
S3183	3.76299	1.94	0.80034
S3182	0.237943	1.94	0.80034
S3181	1.25759	1.94	0.80034
S3180	1.47769	1.85	0.818435
S3179	1.51477	1.89	0.810499
S3178	1.98369	1.91	0.806467
S3177	1.23184	1.93	0.802393
S3176	-1.94685	1.94	0.80034
S3175	0.554092	1.9	0.808488
S3174	-0.93321	1.88	0.812499
S3173	1.21003	1.95	0.798276
S3172	3.11122	1.9	0.808488
S3171	1.30642	1.87	0.814488
S3170	3.06524	1.9	0.808488
S3169	1.76123	1.88	0.812499
S3168	-2.81605	1.93	0.802393
S3167	-0.86032	1.87	0.814488
S3166	4.12484	1.92	0.804435
S3165	2.98361	1.91	0.806467
S3164	0.894144	1.95	0.798276
S3163	2.37238	1.93	0.802393
S3162	0.744401	1.9	0.808488
S3161	-2.85644	1.91	0.806467
S3160	6.22265	1.97	0.794117
S3159	2.75063	1.97	0.794117
S3158	1.59253	1.97	0.794117
S3157	2.71859	1.94	0.80034
S3156	3.21561	1.9	0.808488
S3155	-5.15719	1.93	0.802393
S3154	0.591059	1.93	0.802393
S3153	2.21886	1.89	0.810499
S3151	1.25156	1.87	0.814488
S3150	0.43671	1.92	0.804435
S3149	0.780993	1.88	0.812499
S3147	1.81391	2.03	0.781385
S3146	2.9491	1.96	0.796202
S3145	0.787062	1.88	0.812499
S3144	3.26677	1.94	0.80034
S3143	-5.01544	1.9	0.808488
S3142	1.19293	1.89	0.810499
S3141	-4.29078	1.92	0.804435
S3140	-4.51462	1.93	0.802393
S3139	0.0436119	1.92	0.804435
S3137	1.13583	2.01	0.785671
S3136	5.81155	1.97	0.794117
S3135	-2.11455	1.89	0.810499
S3134	2.51162	1.91	0.806467
S3133	2.96373	1.92	0.804435
S3132	-2.42179	1.92	0.804435
S3131	-3.1495	1.94	0.80034
S3130	0.830758	1.93	0.802393
S3129	-0.457907	1.88	0.812499
S3127	-1.16053	1.91	0.806467
S3126	0.18084	1.93	0.802393
S3125	0.600389	1.91	0.806467
S3124	1.21212	1.89	0.810499
S3123	-0.152423	1.92	0.804435
S3122	-9.88998	1.96	0.796202
S3121	-3.5997	1.9	0.808488
S3118	0.715089	1.94	0.80034
S3117	-9.03666	1.97	0.794117
S3116	-0.239102	2.03	0.781385
S3115	0.286192	1.92	0.804435
S3112	2.44547	1.91	0.806467
S3109	-1.03229	1.93	0.802393
S3108	2.01488	1.93	0.802393
S3107	3.25132	2	0.787798
S3106	-1.8743	1.88	0.812499
S3104	0.946319	1.93	0.802393
S3103	-3.81065	1.88	0.812499
S3099	0.235301	1.89	0.810499
S3098	0.968211	1.84	0.820393
S3093	1.20676	2.06	0.774875
S3091	-0.724968	1.92	0.804435
S3090	-9.39769	1.97	0.794117
S3089	1.38638	1.95	0.798276
S3088	-0.695228	1.89	0.810499
S3087	-0.459459	1.93	0.802393
S3085	0.0203374	1.85	0.818435
S3084	-0.184948	1.88	0.812499
S3083	-5.36782	1.91	0.806467
S3082	-1.4892	1.94	0.80034
S3081	-7.97592	1.91	0.806467
S3080	1.77374	1.97	0.794117
S3079	-6.50401	1.97	0.794117
S3077	-0.722783	1.95	0.798276
S3076	-0.12403	1.89	0.810499
S3075	0.772364	1.92	0.804435
S3073	-1.66282	1.93	0.802393
S3072	-8.87033	1.93	0.802393
S3071	2.44433	1.93	0.802393
S3070	0.272442	1.89	0.810499
S3069	-3.82873	1.98	0.792021
S3068	-0.262295	1.86	0.816467
S3067	0.614187	1.91	0.806467
S3066	0.276094	1.85	0.818435
S3065	2.15747	1.87	0.814488
S3064	0.534486	1.99	0.789915
S3063	1.76364	1.89	0.810499
S3062	2.75107	1.96	0.796202
S3061	-2.19973	1.92	0.804435
S3060	-3.54151	1.92	0.804435
S3059	-0.820339	1.96	0.796202
S3057	-8.43964	1.92	0.804435
S3056	0.98141	1.91	0.806467
Ramillete	-9.09959	1.26	0.915777
S3055	-1.14666	1.93	0.802393
S3054	-4.77026	1.88	0.812499
S3053	-1.35155	1.94	0.80034
S3052	-2.31088	1.86	0.816467
S3051	-1.43885	1.92	0.804435
S3050	-1.39535	1.9	0.808488
S3048	1.7179	1.95	0.798276
S3047	-1.89234	1.91	0.806467
S3045	-7.90493	1.94	0.80034
S3044	-1.63748	1.94	0.80034
S3042	-1.64493	1.85	0.818435
S3041	-0.429459	1.9	0.808488
S3040	-1.29299	1.94	0.80034
S3039	-0.414267	1.87	0.814488
S3037	-2.55629	1.88	0.812499
S3036	-4.48972	1.94	0.80034
S3035	-2.60593	1.9	0.808488
S3034	-1.86229	1.95	0.798276
S3033	-2.58538	1.94	0.80034
S3032	-2.07062	1.92	0.804435
S3031	-1.19515	1.9	0.808488
S3030	-1.58271	1.92	0.804435
S3029	1.53699	1.95	0.798276
S3028	-1.3537	1.9	0.808488
S3026	-0.732894	1.92	0.804435
S3025	-1.59755	1.94	0.80034
S3024	-0.37812	1.9	0.808488
S3023	-3.49481	1.88	0.812499
S3022	-0.546278	1.96	0.796202
S3021	-5.51357	1.93	0.802393
S3020	1.55021	1.87	0.814488
S3019	-3.06609	1.9	0.808488
S3018	-0.653893	1.9	0.808488
S3017	-1.43681	1.93	0.802393
S3016	-1.13271	1.92	0.804435
S3015	-0.681591	1.9	0.808488
S3014	-0.63602	1.84	0.820393
S3013	0.310571	1.92	0.804435
S3012	-1.14663	1.96	0.796202
S3011	-1.14615	1.88	0.812499
S3010	-0.898726	1.89	0.810499
S3009	-1.5778	1.95	0.798276
S3008	-0.233571	1.91	0.806467
S3007	0.573708	1.87	0.814488
S3006	-2.35602	1.89	0.810499
S3005	-0.943577	1.89	0.810499
S3004	-1.14791	1.9	0.808488
S3003	-5.23463	1.94	0.80034
S3002	-1.14869	1.89	0.810499
S3001	-0.222674	1.92	0.804435
S2541	4.02009	1.86	0.816467
S2540	4.69367	1.9	0.808488
S2539	3.0596	1.89	0.810499
S2538	3.27904	1.94	0.80034
S2537	2.79874	1.92	0.804435
S2536	6.45194	1.92	0.804435
S2535	5.46149	1.91	0.806467
S2534	1.82534	1.9	0.808488
S2533	4.44402	1.88	0.812499
S2532	7.12468	1.95	0.798276
S2531	3.06579	1.85	0.818435
S2530	3.3249	1.92	0.804435
S2529	3.30185	1.91	0.806467
S2528	8.12878	1.92	0.804435
S2527	3.93145	1.89	0.810499
S2526	5.93141	1.89	0.810499
S2525	3.49496	1.88	0.812499
S2524	3.75105	1.9	0.808488
S2523	2.55652	1.91	0.806467
S2522	7.58491	1.89	0.810499
S2521	2.09447	1.89	0.810499
S2520	7.87192	1.92	0.804435
S2519	3.04967	1.87	0.814488
S2518	6.44241	1.87	0.814488
S2517	3.2402	1.94	0.80034
S2516	8.80772	1.92	0.804435
S2515	4.1773	1.89	0.810499
S2514	3.79318	1.87	0.814488
S2513	6.40545	1.91	0.806467
S2512	3.33216	1.89	0.810499
S2511	3.25964	1.87	0.814488
S2510	6.91477	1.91	0.806467
S2509	5.47949	1.87	0.814488
S2508	1.38579	1.88	0.812499
S2507	6.92521	1.91	0.806467
S2506	2.27445	1.92	0.804435
S2505	3.10925	1.94	0.80034
S2504	8.56395	1.91	0.806467
S2503	4.48624	1.89	0.810499
S2502	3.26868	1.89	0.810499
S2501	2.05282	1.9	0.808488
S2500	3.71529	1.94	0.80034
S2499	2.33571	1.92	0.804435
S2498	-0.108733	1.95	0.798276
S2497	5.16778	1.9	0.808488
S2496	4.06234	1.93	0.802393
S2495	3.50198	1.92	0.804435
S2494	3.28098	1.92	0.804435
S2493	4.24054	1.93	0.802393
S2492	4.20306	1.89	0.810499
S2491	1.826	1.9	0.808488
S2490	4.49669	1.9	0.808488
S2489	3.73297	1.95	0.798276
S2488	4.2678	1.89	0.810499
S2487	5.66345	1.86	0.816467
S2486	2.89389	1.96	0.796202
S2485	5.43907	1.88	0.812499
S2484	3.24193	1.9	0.808488
S2483	3.71396	1.91	0.806467
S2482	-0.162671	1.92	0.804435
S2481	2.6901	1.92	0.804435
S2480	-0.931471	1.92	0.804435
S2479	2.46654	1.97	0.794117
S2478	0.831437	1.94	0.80034
S2477	0.734111	1.94	0.80034
S2476	-1.33755	1.87	0.814488
S2475	1.74832	1.91	0.806467
S2474	2.4934	1.94	0.80034
S2473	1.72073	1.94	0.80034
S2472	1.48363	1.91	0.806467
S2471	2.22082	1.89	0.810499
S2470	5.08131	1.91	0.806467
S2469	0.316597	1.89	0.810499
S2468	4.90017	1.89	0.810499
S2467	3.20706	1.91	0.806467
S2466	3.20764	1.91	0.806467
S2465	-1.13863	1.93	0.802393
S2464	-6.60273	1.94	0.80034
S2463	-5.67512	1.92	0.804435
S2462	-0.858639	1.93	0.802393
S2461	-0.57572	1.87	0.814488
S2460	-5.21891	1.96	0.796202
S2459	-7.393	1.96	0.796202
S2458	-5.41835	1.86	0.816467
S2457	-1.33818	1.93	0.802393
S2456	-0.0900987	1.91	0.806467
S2454	0.571446	1.91	0.806467
S2453	-2.52352	1.93	0.802393
S2452	-1.76614	1.87	0.814488
S2451	-4.70538	1.94	0.80034
S2450	-0.150709	1.91	0.806467
S2449	-1.83286	1.93	0.802393
S2448	-1.86836	1.86	0.816467
S2447	-2.30886	1.97	0.794117
S2445	-3.4932	1.9	0.808488
S2444	0.264312	1.93	0.802393
S2443	-2.80377	1.88	0.812499
S2442	-2.08052	1.9	0.808488
S2441	-1.31227	1.91	0.806467
S2440	3.4993	1.9	0.808488
S2439	-5.88385	1.94	0.80034
S2438	-6.23651	1.89	0.810499
S2437	-3.80104	1.93	0.802393
S2436	1.35113	1.93	0.802393
S2435	-4.37509	1.85	0.818435
S2434	1.45592	1.95	0.798276
S2433	-6.35095	1.92	0.804435
S2432	-1.61166	1.96	0.796202
S2431	-1.10868	1.91	0.806467
S2430	-1.28078	1.9	0.808488
S2429	-4.4355	1.92	0.804435
S2428	-4.48275	1.92	0.804435
S2427	-1.78903	1.94	0.80034
S2426	-2.07841	1.95	0.798276
S2425	1.52238	1.93	0.802393
S2424	-2.08279	1.86	0.816467
S2423	-1.08944	1.9	0.808488
S2422	-3.21765	1.87	0.814488
S2421	-1.3251	1.9	0.808488
S2420	-2.83272	1.93	0.802393
S2419	-1.61109	1.92	0.804435
S2418	-0.599818	1.88	0.812499
S2417	1.74084	1.93	0.802393
S2416	-0.617957	1.91	0.806467
S2415	-0.354482	1.94	0.80034
S2414	-0.609531	1.93	0.802393
S2413	-0.127649	1.92	0.804435
S2411	-0.506683	1.96	0.796202
S2410	0.307822	1.9	0.808488
S2409	-4.50077	1.93	0.802393
S2408	0.583772	1.9	0.808488
S2407	-0.834594	1.91	0.806467
S2406	-5.93427	1.89	0.810499
S2405	-3.78207	1.94	0.80034
S2404	-9.98744	1.96	0.796202
S2403	-7.24744	1.95	0.798276
S2402	-2.56687	1.92	0.804435
S2401	-1.59423	1.94	0.80034
S2400	1.38901	1.91	0.806467
S2399	-4.9367	1.87	0.814488
S2398	-3.0315	1.89	0.810499
S2397	0.912087	1.88	0.812499
S2396	-6.61732	1.94	0.80034
S2393	-2.31515	1.87	0.814488
S2391	-0.4458	1.94	0.80034
S2389	-1.78116	1.91	0.806467
S2388	0.823339	1.98	0.792021
S2387	1.31868	1.92	0.804435
S2386	2.70729	1.99	0.789915
S2385	2.01575	1.88	0.812499
S2384	-4.97389	1.93	0.802393
S2383	-1.32026	1.92	0.804435
S2382	0.326371	1.89	0.810499
S2380	-1.34379	1.94	0.80034
S2379	-1.09549	1.9	0.808488
S2378	0.132827	1.92	0.804435
S2375	1.28881	1.93	0.802393
S2374	1.50877	1.91	0.806467
S2372	0.548709	1.93	0.802393
S2371	0.199804	1.94	0.80034
S2370	-3.26685	1.92	0.804435
S2369	1.79822	1.87	0.814488
S2368	-4.7087	1.86	0.816467
S2367	-2.0779	1.96	0.796202
S2366	0.344546	1.89	0.810499
S2365	-1.34839	1.91	0.806467
S2364	-0.872039	1.91	0.806467
S2363	0.399932	1.91	0.806467
S2362	-1.13844	1.9	0.808488
S2361	-0.415572	1.92	0.804435
S2360	-0.131975	1.87	0.814488
S2359	-2.23556	1.89	0.810499
S2358	-0.466177	1.93	0.802393
S2357	-6.59509	1.95	0.798276
S2356	2.00982	1.95	0.798276
S2355	-0.81557	1.84	0.820393
S2354	-1.84835	1.97	0.794117
S2353	-4.43267	1.89	0.810499
S2350	-4.70397	1.89	0.810499
S2349	-4.96306	1.94	0.80034
S2348	-3.70193	1.96	0.796202
S2347	-0.393391	1.85	0.818435
S2346	-1.35066	1.85	0.818435
S2345	2.29377	1.88	0.812499
S2344	-1.05272	1.96	0.796202
S2343	3.32829	1.87	0.814488
S2342	0.49859	1.93	0.802393
S2340	0.485147	1.92	0.804435
S2339	1.93482	1.92	0.804435
S2338	2.14936	1.88	0.812499
S2337	0.467054	1.93	0.802393
S2336	0.0413344	1.95	0.798276
S2335	0.724075	1.9	0.808488
S2334	0.201399	1.86	0.816467
S2333	0.122402	1.92	0.804435
S2332	-4.47428	1.75	0.837533
S2331	0.470437	1.92	0.804435
S2330	5.82242	1.97	0.794117
S2329	0.00801475	1.94	0.80034
S2328	-0.146947	1.87	0.814488
S2327	1.16881	1.94	0.80034
S2326	1.44666	1.89	0.810499
S2325	0.830669	1.9	0.808488
S2324	0.213344	1.91	0.806467
S2323	-0.723176	1.93	0.802393
S2322	0.688742	1.93	0.802393
S2320	1.94771	1.9	0.808488
S2319	2.12634	1.91	0.806467
S2318	-0.497235	1.9	0.808488
S2317	2.62007	1.93	0.802393
S2316	-0.497645	1.88	0.812499
S2315	0.769003	2.02	0.783533
S2314	1.174	1.92	0.804435
S2313	2.61881	1.92	0.804435
S2312	0.769858	1.94	0.80034
S2311	-0.763638	1.93	0.802393
S2310	0.153566	1.89	0.810499
S2309	-5.9895	1.94	0.80034
S2308	-0.548775	1.86	0.816467
S2307	1.89304	1.88	0.812499
S2306	-2.02316	2.01	0.785671
S2305	-2.90895	1.9	0.808488
S2304	0.949155	1.94	0.80034
S2303	2.24475	1.95	0.798276
S2302	0.093002	1.98	0.792021
S2301	1.21249	1.9	0.808488
S2300	-0.0620339	1.96	0.796202
S2299	-0.253419	1.9	0.808488
S2298	0.141093	1.91	0.806467
S2297	0.846508	2.02	0.783533
S2296	-9.36148	1.98	0.792021
S2295	4.72235	1.92	0.804435
S2294	1.90879	1.94	0.80034
S2293	1.18585	1.88	0.812499
S2292	1.90294	1.91	0.806467
S2291	1.959	1.94	0.80034
S2289	-1.01024	1.86	0.816467
S2288	1.41795	2	0.787798
S2287	-3.41835	1.92	0.804435
S2286	-0.620903	1.99	0.789915
S2285	1.96357	1.9	0.808488
S2284	1.47364	1.93	0.802393
S2283	0.0586415	1.97	0.794117
S2282	1.43546	1.99	0.789915
S2281	0.508639	1.92	0.804435
S2280	-1.0569	1.94	0.80034
S2279	0.0324298	1.92	0.804435
S2278	-1.89531	1.92	0.804435
S2277	0.211302	1.92	0.804435
S2276	-4.38278	1.86	0.816467
S2275	-2.64778	1.92	0.804435
S2274	-11.5259	1.91	0.806467
S2273	-9.67499	1.95	0.798276
S2272	-2.10669	1.92	0.804435
S2271	0.707448	1.92	0.804435
S2270	-1.23593	1.92	0.804435
S2269	-1.89969	1.89	0.810499
S2268	-1.89871	1.92	0.804435
S2267	-1.93767	1.93	0.802393
S2266	-0.898616	1.92	0.804435
S2265	-0.975726	1.88	0.812499
S2264	-5.51924	1.9	0.808488
S2263	-4.55266	1.96	0.796202
S2262	-1.66773	1.88	0.812499
S2261	0.411937	1.99	0.789915
S2260	-5.72239	1.92	0.804435
S2259	-0.322909	1.89	0.810499
S2258	-1.86336	1.94	0.80034
S2257	-3.13042	1.91	0.806467
S2256	-1.80535	1.92	0.804435
S2255	-4.82917	1.9	0.808488
S2254	-2.41746	1.93	0.802393
S2253	-0.97902	1.91	0.806467
S2252	-2.88149	1.92	0.804435
S2251	-2.91195	1.9	0.808488
S2250	-1.77395	1.98	0.792021
S2249	-0.0456991	1.94	0.80034
S2248	-2.44323	1.88	0.812499
S2247	-0.888764	1.94	0.80034
S2246	-6.05583	1.89	0.810499
S2245	1.06045	1.99	0.789915
S2244	-1.20659	1.91	0.806467
S2243	-1.41475	1.89	0.810499
S2242	0.189339	1.91	0.806467
S2241	-0.677174	1.89	0.810499
S2240	0.0405844	1.89	0.810499
S2239	-5.08541	1.88	0.812499
S2238	-2.28595	1.89	0.810499
S2237	2.64974	1.92	0.804435
S2236	-2.62432	1.88	0.812499
S2235	0.187313	1.97	0.794117
S2234	-0.45715	1.89	0.810499
S2233	-0.0446887	1.89	0.810499
S2232	0.688634	1.91	0.806467
S2231	-0.941378	1.93	0.802393
S2230	-0.202004	1.9	0.808488
S2229	-2.69016	1.89	0.810499
S2228	-1.42014	1.9	0.808488
S2227	-2.19428	1.87	0.814488
S2226	0.0532284	1.87	0.814488
S2225	-2.63548	1.9	0.808488
S2224	-1.46633	1.95	0.798276
S2223	-0.916806	1.92	0.804435
S2222	-0.0406777	1.9	0.808488
S2221	-3.42472	1.89	0.810499
S2220	-3.58779	1.98	0.792021
S2219	-1.55901	1.94	0.80034
S2218	-1.36617	1.9	0.808488
S2217	-1.03526	1.92	0.804435
S2216	-5.88029	1.9	0.808488
S2215	-1.71307	1.89	0.810499
S2214	-1.42122	1.97	0.794117
S2213	-0.47951	1.9	0.808488
S2212	-1.19466	1.9	0.808488
S2210	-2.54097	1.9	0.808488
S2209	-4.35631	1.95	0.798276
S2208	0.869285	1.95	0.798276
S2207	-4.36908	1.91	0.806467
S2206	-2.09181	1.93	0.802393
S2205	-1.4097	1.92	0.804435
S2204	-2.44593	1.87	0.814488
S2203	-1.06184	1.89	0.810499
S2202	-5.97832	1.88	0.812499
S2201	-3.65864	1.9	0.808488
S2200	-2.16199	1.88	0.812499
S2199	-3.53935	1.94	0.80034
S2198	-1.68796	1.88	0.812499
S2197	-1.45282	1.96	0.796202
S2196	-3.37334	1.9	0.808488
S2195	0.476829	1.93	0.802393
S2194	-2.86105	1.9	0.808488
S2193	-1.01876	1.88	0.812499
S2192	-0.359011	1.94	0.80034
S2191	-2.16085	1.92	0.804435
S2190	-5.88721	1.94	0.80034
S2188	-4.29534	1.85	0.818435
S2187	-4.27834	1.98	0.792021
S2186	-1.40819	1.87	0.814488
S2185	-3.37727	1.88	0.812499
S2184	-0.231978	1.89	0.810499
S2183	-0.906899	1.88	0.812499
S2182	-0.716856	1.91	0.806467
S2181	3.85237	1.92	0.804435
S2180	-1.80422	1.91	0.806467
S2179	-1.45621	1.87	0.814488
S2178	-1.66827	1.98	0.792021
S2177	3.02192	1.94	0.80034
S2176	1.78836	1.88	0.812499
S2175	2.5315	1.9	0.808488
S2174	3.71426	1.87	0.814488
S2173	1.32848	1.9	0.808488
S2172	2.11774	1.89	0.810499
S2171	6.12715	1.91	0.806467
S2170	5.42824	1.95	0.798276
S2169	3.90158	1.95	0.798276
S2168	1.80015	1.9	0.808488
S2167	4.91128	1.91	0.806467
S2166	1.53492	1.93	0.802393
S2165	6.30267	1.94	0.80034
S2164	3.21835	1.89	0.810499
S2163	2.72179	1.94	0.80034
S2162	0.537294	1.92	0.804435
S2161	2.2282	1.92	0.804435
S2160	2.27432	1.97	0.794117
S2159	4.21046	1.88	0.812499
S2158	2.50241	1.89	0.810499
S2157	7.35053	1.93	0.802393
S2155	4.41112	1.93	0.802393
S2154	4.40617	1.88	0.812499
S2153	2.50799	1.85	0.818435
S2152	6.19362	1.92	0.804435
S2151	3.75664	1.87	0.814488
S2150	0.684582	1.96	0.796202
S2149	6.25153	1.93	0.802393
S2148	1.60747	1.87	0.814488
S2147	0.768408	1.91	0.806467
S2146	3.49324	1.94	0.80034
S2145	1.10016	1.94	0.80034
S2144	4.51038	1.92	0.804435
S2143	1.78896	1.87	0.814488
S2142	1.06638	1.91	0.806467
S2141	1.56271	1.85	0.818435
S2140	2.10741	1.92	0.804435
S2139	1.32653	1.91	0.806467
S2138	3.99195	1.91	0.806467
S2137	3.27895	1.85	0.818435
S2136	6.5444	1.92	0.804435
S2135	2.52342	1.95	0.798276
S2134	2.75779	1.94	0.80034
S2133	1.99366	1.89	0.810499
S2132	2.78106	1.89	0.810499
S2131	-0.409929	1.92	0.804435
S2130	0.0715458	1.9	0.808488
S2129	1.29246	1.87	0.814488
S2128	-1.90885	1.95	0.798276
S2127	3.83198	1.99	0.789915
S2126	2.07866	1.95	0.798276
S2124	-1.63061	1.91	0.806467
S2123	-9.66196	1.94	0.80034
S2121	1.00327	1.97	0.794117
S2120	0.415013	1.9	0.808488
S2119	-2.86121	1.99	0.789915
S2118	-8.41949	1.95	0.798276
S2117	-9.01297	1.97	0.794117
S2115	0.105062	1.92	0.804435
S2114	-3.55799	1.89	0.810499
S2113	-0.419843	1.88	0.812499
S2112	0.7554	1.92	0.804435
S2111	2.03872	1.91	0.806467
S2110	-0.970278	1.96	0.796202
S2109	1.73072	1.9	0.808488
S2108	-4.4923	1.91	0.806467
S2107	-0.0228342	1.88	0.812499
S2106	1.88779	2.01	0.785671
S2105	-0.850152	1.91	0.806467
S2104	-2.57819	1.91	0.806467
S2103	-8.39924	1.96	0.796202
S2101	-0.0665358	1.91	0.806467
S2100	0.304801	1.92	0.804435
S2099	0.510063	1.87	0.814488
S2098	0.832138	1.91	0.806467
S2097	2.23735	1.88	0.812499
S2096	3.82296	1.96	0.796202
S2095	-2.16087	1.93	0.802393
S2093	0.279735	1.91	0.806467
S2092	-1.11964	1.93	0.802393
S2091	1.95606	2.02	0.783533
S2090	2.16632	1.88	0.812499
S2089	2.78481	1.89	0.810499
S2088	0.361055	1.91	0.806467
S2087	-0.653971	1.9	0.808488
S2086	2.23445	1.91	0.806467
S2085	-1.16186	1.85	0.818435
S2084	1.47797	1.91	0.806467
S2083	-0.72132	1.93	0.802393
S2082	1.20202	2.02	0.783533
S2081	1.74514	1.89	0.810499
S2080	-8.28354	1.97	0.794117
S2079	2.49543	1.89	0.810499
S2078	-7.18036	1.92	0.804435
S2077	-3.88183	1.95	0.798276
S2076	1.51582	1.92	0.804435
S2075	-6.50126	1.95	0.798276
S2074	0.635186	1.9	0.808488
S2073	-3.07356	1.95	0.798276
S2072	-6.87604	1.96	0.796202
S2071	-0.925107	1.92	0.804435
S2070	-1.83066	1.93	0.802393
S2069	-1.91817	1.95	0.798276
S2068	1.47596	1.91	0.806467
S2067	2.47644	1.95	0.798276
S2066	0.305736	1.92	0.804435
S2065	1.25221	1.89	0.810499
S2064	-7.66134	2.02	0.783533
S2063	-4.53178	1.93	0.802393
S2062	1.5401	1.88	0.812499
S2061	0.00716664	1.89	0.810499
S2060	1.54893	1.85	0.818435
S2059	0.297608	1.88	0.812499
S2058	-1.74881	1.91	0.806467
S2057	1.00417	2	0.787798
S2056	-2.23104	1.96	0.796202
S2055	-0.748547	1.89	0.810499
S2054	0.220731	1.92	0.804435
S2053	-1.35036	1.95	0.798276
S2052	-7.28516	1.95	0.798276
S2051	0.180999	1.89	0.810499
S2050	-1.18594	1.98	0.792021
S2049	2.58641	1.96	0.796202
S2048	3.17566	1.99	0.789915
S2047	-9.45106	1.97	0.794117
S2046	1.76217	1.92	0.804435
S2045	-5.36566	1.92	0.804435
S2044	0.628004	1.93	0.802393
S2043	-1.06881	3.33	0.411729
S2042	-1.50321	1.93	0.802393
S2041	-7.23218	1.92	0.804435
S2040	-3.93942	1.99	0.789915
S2039	-5.82226	1.92	0.804435
S2038	-2.95594	1.92	0.804435
S2037	-2.19683	1.89	0.810499
S2036	-1.50943	1.94	0.80034
S2035	-0.419384	1.98	0.792021
S2034	1.02989	1.9	0.808488
S2033	1.97553	1.92	0.804435
S2032	0.698021	1.91	0.806467
S2030	-3.09866	1.91	0.806467
S2029	0.750902	1.9	0.808488
S2028	1.24526	1.92	0.804435
S2027	1.47377	1.88	0.812499
S2024	0.254845	1.91	0.806467
S2023	1.65486	1.88	0.812499
S2022	2.27302	1.9	0.808488
S2018	4.58647	1.9	0.808488
S2017	3.65732	1.88	0.812499
S2016	0.777407	1.94	0.80034
S2015	0.228279	1.89	0.810499
S2014	-0.472385	1.92	0.804435
S2013	-0.673376	1.87	0.814488
S2012	0.70433	1.9	0.808488
S2011	3.58473	1.89	0.810499
S2009	2.17949	1.89	0.810499
S2008	0.173148	1.94	0.80034
S2007	-1.23272	1.91	0.806467
S2006	-6.62055	1.92	0.804435
S2005	-1.63327	1.88	0.812499
S2004	-0.535852	1.9	0.808488
S2003	-0.38419	1.96	0.796202
S1553	0.190791	1.91	0.806467
S1552	-1.28523	1.95	0.798276
S1551	-1.61408	1.93	0.802393
S1550	-5.54648	1.97	0.794117
S1549	-2.04778	1.91	0.806467
S1548	-3.52295	1.9	0.808488
S1547	-3.03489	1.9	0.808488
S1546	-3.86347	1.91	0.806467
S1545	-2.01772	1.92	0.804435
S1544	-1.14592	1.93	0.802393
S1543	-1.56706	1.96	0.796202
S1542	-0.0508727	1.98	0.792021
S1541	1.69964	1.94	0.80034
S1540	-0.926979	1.96	0.796202
S1539	-2.33194	1.85	0.818435
S1538	1.22278	1.94	0.80034
S1537	-8.92367	1.95	0.798276
S1536	-0.767931	1.92	0.804435
S1535	-0.35832	1.9	0.808488
S1534	3.45485	1.94	0.80034
S1533	0.971359	1.93	0.802393
S1532	1.29092	1.95	0.798276
S1531	-0.492619	1.96	0.796202
S1530	-2.84543	1.95	0.798276
S1529	0.102457	1.9	0.808488
S1528	-1.41993	1.89	0.810499
S1527	4.11866	1.94	0.80034
S1526	-4.69169	1.92	0.804435
S1525	3.10734	1.92	0.804435
S1524	-11.8445	2.02	0.783533
S1523	2.64228	1.88	0.812499
S1522	-2.26871	1.9	0.808488
S1521	-0.673428	1.91	0.806467
S1520	1.32108	1.94	0.80034
S1519	1.93655	1.88	0.812499
S1518	-4.3246	1.99	0.789915
S1517	1.91729	1.86	0.816467
S1516	0.316348	1.87	0.814488
S1515	-6.24879	1.99	0.789915
S1514	3.39536	1.87	0.814488
S1513	0.897375	1.98	0.792021
S1512	2.87643	1.9	0.808488
S1511	-0.101186	1.94	0.80034
S1510	-5.15719	1.94	0.80034
S1509	2.75931	1.96	0.796202
S1508	-1.25458	1.85	0.818435
S1507	-5.80111	1.94	0.80034
S1506	0.474881	1.91	0.806467
S1505	2.1032	1.91	0.806467
S1504	0.741271	1.91	0.806467
S1503	-2.64431	1.92	0.804435
S1502	-1.47086	1.83	0.82234
S1501	-1.21603	1.9	0.808488
S1500	4.81992	1.9	0.808488
S1499	3.09019	1.95	0.798276
S1498	-0.224665	1.92	0.804435
S1497	0.206094	1.95	0.798276
S1496	1.6322	1.88	0.812499
S1495	-3.5723	1.95	0.798276
S1494	-1.43495	1.95	0.798276
S1493	-2.90912	1.88	0.812499
S1492	1.18909	1.89	0.810499
S1491	-3.24239	1.92	0.804435
S1490	-4.8593	1.92	0.804435
S1489	4.41388	1.93	0.802393
S1488	2.27435	1.84	0.820393
S1487	-0.724237	1.86	0.816467
S1486	2.63568	1.92	0.804435
S1485	-3.41294	1.91	0.806467
S1484	1.20657	1.94	0.80034
S1483	-8.82654	1.95	0.798276
S1482	0.210387	1.87	0.814488
S1481	7.64764	1.97	0.794117
S1479	4.38323	1.94	0.80034
S1478	-1.35717	1.89	0.810499
S1477	5.54679	1.91	0.806467
S1476	1.88469	1.93	0.802393
S1475	1.912	1.92	0.804435
S1474	-0.983053	1.89	0.810499
S1473	1.42584	1.88	0.812499
S1472	2.6346	1.99	0.789915
S1471	6.95827	1.91	0.806467
S1470	0.891397	3.24	0.443098
S1469	-3.80385	1.96	0.796202
S1468	-4.20667	1.95	0.798276
S1467	4.38396	1.94	0.80034
S1466	6.2099	1.91	0.806467
S1465	1.14683	1.96	0.796202
S1464	6.02795	1.91	0.806467
S1463	-2.65433	1.94	0.80034
S1462	-3.29213	1.95	0.798276
S1461	-5.3385	1.93	0.802393
S1460	-2.95291	1.89	0.810499
S1459	-3.86458	1.88	0.812499
S1458	4.78088	1.95	0.798276
S1457	-0.191399	1.92	0.804435
S1456	2.90602	2.01	0.785671
S1455	6.26753	1.94	0.80034
S1454	-7.63443	1.94	0.80034
S1453	0.810704	1.92	0.804435
S1452	-7.4801	1.97	0.794117
S1451	4.05774	1.92	0.804435
S1450	7.61426	1.93	0.802393
S1449	-4.60344	1.9	0.808488
S1448	-1.99319	1.88	0.812499
S1447	5.57172	1.9	0.808488
S1446	-0.628961	2	0.787798
S1445	-1.33084	1.96	0.796202
S1444	1.58834	2.03	0.781385
S1443	-5.8	1.93	0.802393
S1442	9.74054	2.05	0.777056
S1441	6.3145	1.99	0.789915
S1440	4.19914	2	0.787798
S1438	-3.20047	1.96	0.796202
S1437	2.14324	1.93	0.802393
S1436	0.183161	1.94	0.80034
S1435	-1.75548	1.92	0.804435
S1434	0.777193	1.9	0.808488
S1433	2.48846	1.98	0.792021
S1431	0.341871	1.93	0.802393
S1430	1.2308	1.96	0.796202
S1429	-0.378409	1.94	0.80034
S1428	0.978409	1.99	0.789915
S1427	-1.23201	1.93	0.802393
S1426	-0.364793	1.99	0.789915
S1425	-1.38966	1.98	0.792021
S1424	-1.39261	1.94	0.80034
S1423	-1.20516	1.86	0.816467
S1422	2.29548	1.89	0.810499
S1421	1.71686	1.9	0.808488
S1420	4.09854	1.88	0.812499
S1419	4.80107	1.91	0.806467
S1418	5.21759	1.9	0.808488
S1417	3.37836	1.88	0.812499
S1416	2.71766	1.91	0.806467
S1415	2.2761	1.94	0.80034
S1414	5.05804	1.88	0.812499
S1413	4.09168	1.93	0.802393
S1412	0.541637	1.9	0.808488
S1411	2.02649	1.9	0.808488
S1410	5.15759	1.92	0.804435
S1409	3.96595	1.94	0.80034
S1408	5.55206	1.94	0.80034
S1407	5.80701	1.92	0.804435
S1406	3.88849	1.96	0.796202
S1405	3.39475	1.87	0.814488
S1404	1.94566	1.9	0.808488
S1403	3.39084	1.88	0.812499
S1401	3.36586	1.88	0.812499
S1400	1.98398	1.9	0.808488
S1399	1.65826	1.93	0.802393
S1397	5.21945	1.97	0.794117
S1396	4.8571	1.94	0.80034
S1395	2.34841	1.87	0.814488
S1394	4.80935	1.9	0.808488
S1393	1.92907	1.95	0.798276
S1392	0.0015676	1.92	0.804435
S1391	3.65953	1.92	0.804435
S1390	5.09324	1.87	0.814488
S1389	3.35203	1.92	0.804435
S1388	3.16143	1.89	0.810499
S1387	2.66313	1.89	0.810499
S1386	4.81684	1.92	0.804435
S1385	3.41363	1.91	0.806467
S1384	5.10329	1.9	0.808488
S1383	1.75027	1.85	0.818435
S1382	3.3073	1.92	0.804435
S1381	2.84497	1.9	0.808488
S1380	5.07842	1.9	0.808488
S1379	3.66418	1.87	0.814488
S1378	1.41755	1.93	0.802393
S1377	2.67385	1.84	0.820393
S1376	3.81006	1.93	0.802393
S1375	4.80635	1.9	0.808488
S1374	5.5238	1.95	0.798276
S1373	5.80352	1.91	0.806467
S1372	7.93322	1.94	0.80034
S1371	2.3425	1.91	0.806467
S1370	0.568113	1.9	0.808488
S1369	5.75962	1.98	0.792021
S1368	1.45104	1.91	0.806467
S1367	-3.18269	1.86	0.816467
S1366	1.17274	1.91	0.806467
S1365	-5.32179	1.93	0.802393
S1364	-5.52445	1.9	0.808488
S1363	-5.58822	1.91	0.806467
S1362	-1.76472	1.9	0.808488
S1361	-6.56278	1.96	0.796202
S1360	-1.51767	1.91	0.806467
S1359	-1.21357	1.91	0.806467
S1358	0.894727	1.89	0.810499
S1357	-0.830855	2	0.787798
S1356	0.237406	1.89	0.810499
S1355	-4.83045	1.94	0.80034
S1354	1.25668	1.92	0.804435
S1353	1.07564	1.94	0.80034
S1352	5.62845	1.88	0.812499
S1351	-0.58562	1.87	0.814488
S1350	4.22648	1.95	0.798276
S1349	1.84031	1.92	0.804435
S1348	3.2218	1.91	0.806467
S1347	0.625886	1.88	0.812499
S1346	-0.366218	1.96	0.796202
S1345	1.70661	1.89	0.810499
S1344	2.41146	1.92	0.804435
S1343	3.89428	1.98	0.792021
S1342	1.81269	1.86	0.816467
S1341	3.46608	1.87	0.814488
S1340	2.31844	1.86	0.816467
S1339	-1.33625	1.9	0.808488
S1338	3.78563	1.93	0.802393
S1337	8.48614	1.91	0.806467
S1336	3.43158	1.94	0.80034
S1335	1.05378	1.89	0.810499
S1334	7.11266	1.91	0.806467
S1333	3.01965	1.89	0.810499
S1332	2.12147	1.9	0.808488
S1331	3.02195	1.92	0.804435
S1330	3.91901	2.01	0.785671
S1329	1.7471	1.92	0.804435
S1328	-0.646437	1.89	0.810499
S1327	3.61482	1.93	0.802393
S1326	1.85111	1.92	0.804435
S1325	1.59363	1.93	0.802393
S1324	1.09245	1.89	0.810499
S1323	1.04366	1.9	0.808488
S1322	0.648047	1.9	0.808488
S1321	-0.853603	1.92	0.804435
S1320	1.79042	1.91	0.806467
S1319	0.843166	1.86	0.816467
S1318	1.57731	1.96	0.796202
S1317	1.57186	1.92	0.804435
S1316	0.398816	1.94	0.80034
S1315	0.250828	1.94	0.80034
S1314	2.83413	1.94	0.80034
S1313	-0.0586074	1.91	0.806467
S1312	0.133154	1.89	0.810499
S1311	1.58431	1.93	0.802393
S1310	2.34071	1.94	0.80034
S1309	1.1182	1.87	0.814488
S1308	0.410885	1.93	0.802393
S1307	3.23933	1.93	0.802393
S1306	0.180647	1.88	0.812499
S1305	1.1341	1.9	0.808488
S1304	0.31878	2.01	0.785671
S1303	-1.03912	1.95	0.798276
S1302	0.28239	1.99	0.789915
S1301	3.56646	1.84	0.820393
S1300	-0.295188	1.95	0.798276
S1299	0.860808	1.87	0.814488
S1298	-0.0563972	1.9	0.808488
S1297	2.8186	1.93	0.802393
S1296	1.08399	1.91	0.806467
S1295	1.54692	1.9	0.808488
S1294	-2.51563	1.92	0.804435
S1293	2.75957	1.89	0.810499
S1292	2.77693	1.92	0.804435
S1291	-0.425765	2.01	0.785671
S1290	0.453558	1.96	0.796202
S1289	0.387523	1.93	0.802393
S1288	1.86881	1.92	0.804435
S1287	2.31068	2.01	0.785671
S1286	8.78675	1.97	0.794117
S1285	3.04432	1.96	0.796202
S1284	0.57272	1.83	0.82234
S1283	1.80255	1.93	0.802393
S1282	1.13	1.93	0.802393
S1281	0.786127	1.86	0.816467
S1280	2.51439	1.89	0.810499
S1279	2.17373	1.92	0.804435
S1278	3.46301	1.92	0.804435
S1277	0.388128	1.88	0.812499
S1276	-1.03541	1.91	0.806467
S1275	-3.01513	1.93	0.802393
S1274	0.847857	1.94	0.80034
S1273	-0.660406	1.94	0.80034
S1272	1.83266	1.91	0.806467
S1271	1.84707	1.93	0.802393
S1270	2.77263	1.9	0.808488
S1269	0.371258	1.89	0.810499
S1268	1.70027	1.96	0.796202
S1267	-0.369323	1.84	0.820393
S1266	0.31022	1.91	0.806467
S1265	-3.27444	1.88	0.812499
S1264	0.571147	1.89	0.810499
S1263	1.35036	1.89	0.810499
S1262	1.83729	1.88	0.812499
S1261	1.67083	2.04	0.779225
S1260	5.6385	1.92	0.804435
S1259	2.94542	1.95	0.798276
S1258	0.0718866	1.91	0.806467
S1257	-0.0365455	1.87	0.814488
S1256	2.19023	1.91	0.806467
S1255	3.13932	1.93	0.802393
S1254	1.18204	1.94	0.80034
S1253	1.94124	1.88	0.812499
S1252	4.36661	1.87	0.814488
S1251	3.85673	1.93	0.802393
S1250	1.24642	1.89	0.810499
S1249	1.99945	1.92	0.804435
S1248	4.36035	1.94	0.80034
S1247	0.921233	1.91	0.806467
S1246	2.98174	1.87	0.814488
S1245	0.206834	1.89	0.810499
S1244	1.97913	1.96	0.796202
S1243	5.32281	1.88	0.812499
S1242	3.15832	1.88	0.812499
S1241	3.10983	1.88	0.812499
S1240	2.56635	1.94	0.80034
S1239	3.82681	1.89	0.810499
S1238	7.145	1.97	0.794117
S1237	2.62488	1.87	0.814488
S1236	0.786808	1.95	0.798276
S1235	3.95023	1.9	0.808488
S1234	4.5129	1.92	0.804435
S1233	1.39227	1.91	0.806467
S1232	1.48496	1.9	0.808488
S1231	1.70137	1.87	0.814488
S1230	2.41624	1.88	0.812499
S1229	0.212471	1.94	0.80034
S1228	3.38478	1.91	0.806467
S1227	2.5132	1.87	0.814488
S1226	2.8972	1.9	0.808488
S1225	2.41952	1.89	0.810499
S1224	2.5864	1.93	0.802393
S1223	0.256102	1.87	0.814488
S1222	2.88693	1.89	0.810499
S1221	0.218423	1.86	0.816467
S1220	3.60469	1.91	0.806467
S1219	1.17541	1.88	0.812499
S1218	4.3204	1.95	0.798276
S1217	1.25089	1.95	0.798276
S1216	3.40561	1.87	0.814488
S1215	3.56026	1.96	0.796202
S1214	4.32645	1.9	0.808488
S1213	-0.302617	1.89	0.810499
S1212	5.37107	1.95	0.798276
S1211	-1.93458	1.9	0.808488
S1210	1.93601	1.88	0.812499
S1209	-0.25492	1.91	0.806467
S1208	0.447708	1.95	0.798276
S1207	0.923914	1.92	0.804435
S1206	4.15234	1.93	0.802393
S1205	2.94283	1.93	0.802393
S1204	1.76088	1.86	0.816467
S1203	6.13069	1.93	0.802393
S1202	-1.20388	1.91	0.806467
S1201	1.19323	1.87	0.814488
S1200	0.342489	1.89	0.810499
S1199	3.11345	1.95	0.798276
S1198	1.72295	1.88	0.812499
S1197	1.0259	1.9	0.808488
S1196	1.27469	1.91	0.806467
S1195	4.31332	1.91	0.806467
S1194	2.31405	1.91	0.806467
S1193	1.82059	1.87	0.814488
S1192	2.80006	1.87	0.814488
S1191	4.45797	1.94	0.80034
S1190	3.96504	1.96	0.796202
S1189	0.76062	1.92	0.804435
S1188	3.55234	1.88	0.812499
S1187	4.41987	1.9	0.808488
S1186	0.135336	1.92	0.804435
S1185	-0.0875148	1.91	0.806467
S1184	3.35282	1.91	0.806467
S1183	2.53122	1.94	0.80034
S1181	7.35648	1.95	0.798276
S1180	5.12177	1.88	0.812499
S1179	2.6418	1.94	0.80034
S1178	3.30181	1.9	0.808488
S1177	2.17925	1.92	0.804435
S1176	4.96673	1.92	0.804435
S1175	7.39635	1.94	0.80034
S1174	6.13743	1.93	0.802393
S1173	0.867872	1.93	0.802393
S1172	5.74344	1.92	0.804435
S1171	7.12506	1.9	0.808488
S1170	3.55968	1.86	0.816467
S1169	1.59385	1.92	0.804435
S1168	4.03601	1.89	0.810499
S1167	-0.616455	1.93	0.802393
S1166	3.07799	1.9	0.808488
S1165	5.75693	1.91	0.806467
S1164	4.76291	1.92	0.804435
S1163	2.19609	1.91	0.806467
S1162	6.19176	1.91	0.806467
S1161	8.99815	2.03	0.781385
S1160	2.3153	1.9	0.808488
S1159	4.79197	1.93	0.802393
S1158	7.3294	1.91	0.806467
S1157	0.660336	1.89	0.810499
S1156	3.73216	1.88	0.812499
S1155	1.58082	1.95	0.798276
S1154	1.81861	1.89	0.810499
S1153	5.68724	1.88	0.812499
S1152	2.05335	1.91	0.806467
S1151	1.26926	1.91	0.806467
S1150	3.83219	1.93	0.802393
S1149	5.06173	1.96	0.796202
S1148	0.792838	1.99	0.789915
S1147	9.47983	1.95	0.798276
S1146	4.27938	1.92	0.804435
S1145	2.70176	1.88	0.812499
S1144	4.17899	1.89	0.810499
S1143	3.9823	1.89	0.810499
S1142	2.31746	1.9	0.808488
S1141	2.1478	1.92	0.804435
S1140	1.29893	1.91	0.806467
S1139	3.43931	1.9	0.808488
S1138	1.79331	1.89	0.810499
S1137	2.73534	1.93	0.802393
S1136	2.48031	1.89	0.810499
S1135	4.00965	1.94	0.80034
S1134	5.60882	1.96	0.796202
S1133	1.11917	1.93	0.802393
S1132	1.91918	1.88	0.812499
S1131	8.05051	1.98	0.792021
S1130	0.803424	1.93	0.802393
S1129	1.3094	1.94	0.80034
S1128	4.97562	1.89	0.810499
S1127	3.98422	1.9	0.808488
S1126	5.94607	1.89	0.810499
S1125	-0.183166	1.88	0.812499
S1124	0.786347	1.9	0.808488
S1123	-2.36345	1.92	0.804435
S1122	0.291224	1.89	0.810499
S1121	-0.361402	1.99	0.789915
S1120	0.384673	1.92	0.804435
S1119	3.92703	1.97	0.794117
S1118	-2.37407	1.94	0.80034
S1117	-2.01094	1.9	0.808488
S1116	-3.12252	1.91	0.806467
S1115	-0.463816	1.91	0.806467
S1114	-1.42303	1.9	0.808488
S1113	-1.41875	1.88	0.812499
S1112	-1.22302	1.92	0.804435
S1111	-0.445372	1.89	0.810499
S1110	-2.3537	1.93	0.802393
S1109	-1.68841	1.87	0.814488
S1108	-1.06039	1.98	0.792021
S1107	-0.47257	1.95	0.798276
S1106	-0.489164	1.99	0.789915
S1105	-1.05864	2	0.787798
S1104	-0.497398	1.97	0.794117
S1103	1.44999	1.96	0.796202
S1102	0.478465	1.95	0.798276
S1101	-0.725173	1.87	0.814488
S1100	-0.690307	1.88	0.812499
S1099	-2.76099	1.9	0.808488
S1098	-2.12618	1.87	0.814488
S1097	0.705588	1.9	0.808488
S1096	0.76601	1.92	0.804435
S1095	-4.6168	2	0.787798
S1094	1.09298	1.92	0.804435
S1093	0.711344	1.89	0.810499
S1092	1.07471	1.92	0.804435
S1091	0.382527	1.93	0.802393
S1090	3.88934	1.94	0.80034
S1089	-0.477011	1.86	0.816467
S1088	-1.61742	1.93	0.802393
S1087	1.11639	1.96	0.796202
S1086	0.181444	1.91	0.806467
S1085	-2.59318	1.92	0.804435
S1084	-3.32367	1.94	0.80034
S1083	-0.88354	1.93	0.802393
S1082	-0.440721	1.85	0.818435
S1081	-2.89261	1.92	0.804435
S1080	-0.141924	1.92	0.804435
S1079	-0.618903	1.92	0.804435
S1078	0.733909	1.91	0.806467
S1077	-0.209847	1.87	0.814488
S1076	-1.16903	1.89	0.810499
S1075	0.249435	1.93	0.802393
S1074	-1.19151	1.92	0.804435
S1073	-4.57574	1.91	0.806467
S1072	1.0563	1.9	0.808488
S1071	-2.27896	1.85	0.818435
S1070	-1.2897	1.92	0.804435
S1069	-2.38944	1.96	0.796202
S1068	-0.896632	1.91	0.806467
S1067	0.278201	1.9	0.808488
S1066	1.95164	1.95	0.798276
S1065	-0.421176	1.94	0.80034
S1064	0.191171	1.92	0.804435
S1063	0.524492	1.92	0.804435
S1062	-0.504711	1.89	0.810499
S1061	0.567138	1.93	0.802393
S1060	1.24227	1.89	0.810499
S1059	0.00479666	1.91	0.806467
S1058	0.961333	1.89	0.810499
S1057	0.299404	1.95	0.798276
S1056	-5.83308	1.91	0.806467
S1055	-2.15022	1.97	0.794117
S1054	-1.67918	1.89	0.810499
S1053	-1.82271	1.98	0.792021
S1052	-2.83372	1.91	0.806467
S1051	1.69024	2	0.787798
S1050	0.264453	1.98	0.792021
S1049	-0.199386	1.98	0.792021
S1048	-0.33503	1.97	0.794117
S1047	-0.240169	1.92	0.804435
S1046	1.81154	1.97	0.794117
S1045	-0.960208	1.92	0.804435
S1044	0.503428	1.88	0.812499
S1043	-1.87614	1.95	0.798276
S1042	-1.1714	1.86	0.816467
S1041	-0.438652	1.92	0.804435
S1040	-0.873313	1.92	0.804435
S1039	1.23114	1.91	0.806467
S1038	2.27567	1.97	0.794117
S1037	-1.99756	1.96	0.796202
S1036	3.67085	1.97	0.794117
S1035	4.43915	1.98	0.792021
S1034	3.18027	1.9	0.808488
S1033	2.67384	1.97	0.794117
S1032	2.1429	1.89	0.810499
S1031	-0.578747	1.93	0.802393
S1030	1.47931	1.93	0.802393
S1029	0.837231	1.89	0.810499
S1028	-0.66687	1.92	0.804435
S1027	-0.416887	2	0.787798
S1026	-1.376	1.9	0.808488
S1025	1.23499	1.92	0.804435
S1024	-3.04876	1.94	0.80034
S1023	-0.653769	1.95	0.798276
S1022	1.03424	1.97	0.794117
S1021	2.91154	1.94	0.80034
S1020	1.50595	1.95	0.798276
S1019	1.01483	1.94	0.80034
S1018	-1.06458	1.97	0.794117
S1017	0.971773	2.03	0.781385
S1016	-1.07906	1.98	0.792021
S1015	1.1468	1.88	0.812499
S1014	1.83983	1.94	0.80034
S1013	-0.442535	1.95	0.798276
S1012	-0.433288	2.01	0.785671
S1011	1.70791	1.99	0.789915
S1010	0.686966	1.94	0.80034
S1009	0.485993	1.92	0.804435
S1008	3.71195	2.01	0.785671
S1007	-0.379767	1.98	0.792021
S1006	-1.57617	1.94	0.80034
S1005	-1.65028	1.93	0.802393
S1004	1.51813	1.92	0.804435
S1003	-5.52509	1.95	0.798276
S1002	-1.6201	1.95	0.798276
S1001	-1.03293	1.97	0.794117
Lauranne	15.1222	2.67	0.621809
Penta	24.0963	2.12	0.76157
P._webbii	-0.310124	4.34	0.000763926
P._scoparia	-0.0584037	4.28	0.0282016
Orientalis_3	-0.218822	4.4	-0.0270557
Nonpareil	0.331862	4.35	-0.00384615
Nemaguard	0.0313997	4.32	0.00995225
Masbovera	7.81682	3.7	0.27374
Marta	3.04186	1.36	0.901878
Felisia	9.1456	3.26	0.436202
Bertina	0.0809484	4.38	-0.0177401
Mardia	4.60881	4.1	0.108223
Marcona	-3.27313	1.86	0.816467
Malaguenia	-3.59174	1.99	0.789915
Makako	24.1872	2.18	0.747883
Jordi	-10.1901	2.09	0.768271
ITAP_1	-0.0868739	4.37	-0.0130981
GREMPA_FxT_283	6.9481	3.22	0.449952
Glorieta	7.85013	3.78	0.241995
Garnem	-0.0481519	4.2	0.064191
Antonieta	3.63655	1.37	0.90043
Florida	0.207429	3.33	0.411729
Flordastar	-0.124193	4.32	0.00995225
Ferraduel	5.76642	1.92	0.804435
Desmayo_Largueta	-21.8405	1.81	0.826202
D99_771	-13.2136	3.41	0.383125
D99_770	-13.1568	3.42	0.379501
D99_769	-13.1132	3.4	0.386737
D99_768	-13.133	3.34	0.408191
D99_767	-13.0632	3.41	0.383125
D99_766	-13.1865	3.32	0.415257
D99_765	-13.152	3.34	0.408191
D99_764	-13.1677	3.33	0.411729
D99_763	-13.0337	3.37	0.397512
D99_762	-13.1739	3.37	0.397512
D99_761	-13.0287	3.37	0.397512
D99_760	-13.1632	3.27	0.432737
D99_759	-13.0662	3.28	0.429263
D99_758	-13.1873	3.35	0.404642
D99_757	-13.1339	3.36	0.401082
D99_756	-13.2053	3.39	0.39034
D99_755	-13.2414	3.4	0.386737
D99_754	-12.9945	3.4	0.386737
D99_753	-13.197	3.35	0.404642
D99_752	-13.1624	3.31	0.418775
D99_751	-13.1615	3.4	0.386737
D99_750	-13.1216	3.47	0.361225
D99_749	-13.0531	3.29	0.425777
D99_748	-13.2597	3.25	0.439655
D99_747	-13.0425	3.37	0.397512
D99_746	-13.2628	3.34	0.408191
D99_745	-13.2166	3.34	0.408191
D99_744	-13.2142	3.43	0.375867
D99_743	-13.1964	3.43	0.375867
D99_742	-12.9493	3.31	0.418775
D99_741	-13.1442	3.33	0.411729
D99_740	-13.1889	3.38	0.393931
D99_739	-13.2149	3.29	0.425777
D99_738	-13.2638	3.37	0.397512
D99_737	-13.1885	3.43	0.375867
D99_736	-13.1971	3.4	0.386737
D99_735	-13.137	3.24	0.443098
D99_734	-13.1172	3.35	0.404642
D99_733	-13.1304	3.33	0.411729
D99_732	-13.1472	3.31	0.418775
D99_731	-13.1322	3.38	0.393931
D99_730	-13.1184	3.35	0.404642
D99_729	-13.1799	3.4	0.386737
D99_728	-12.7693	2.21	0.740897
D99_727	-13.1404	3.3	0.422281
D99_726	-13.183	3.42	0.379501
D99_725	-13.259	3.37	0.397512
D99_724	-13.2621	3.35	0.404642
D99_723	-13.108	3.27	0.432737
D99_722	-12.8096	2.23	0.736186
D99_721	-13.0376	3.37	0.397512
D99_720	-13.1492	3.45	0.368568
D99_719	-13.1634	3.31	0.418775
D99_718	-13.1594	3.42	0.379501
D99_717	-13.1387	3.29	0.425777
D99_716	-13.0749	3.38	0.393931
D99_715	-13.2079	3.35	0.404642
D99_714	-13.025	3.36	0.401082
D99_713	-13.2071	3.35	0.404642
D99_712	-13.2817	3.48	0.357538
D99_711	-13.0628	3.39	0.39034
D99_710	-13.0839	3.46	0.364902
D99_709	-13.1142	3.33	0.411729
D99_708	-13.1874	3.34	0.408191
D99_707	-13.1583	3.36	0.401082
D99_706	-17.591	2.2	0.743236
D99_705	-13.1702	3.38	0.393931
D99_704	-13.1534	3.41	0.383125
D99_703	-13.2016	3.35	0.404642
D99_702	-13.2886	3.41	0.383125
D99_701	-13.2504	3.33	0.411729
D99_700	-13.1694	3.4	0.386737
D99_699	-13.1883	3.32	0.415257
D99_698	-13.2034	3.38	0.393931
D99_697	-13.1575	3.32	0.415257
D99_696	-13.0251	3.35	0.404642
D99_695	-13.2271	3.37	0.397512
D99_694	-13.0766	3.35	0.404642
D99_693	-13.1901	3.49	0.353841
D99_692	-13.2243	3.27	0.432737
D99_691	-13.1849	3.45	0.368568
D99_690	-13.2391	3.33	0.411729
D99_689	-13.2092	3.37	0.397512
D99_688	-13.127	3.36	0.401082
D99_687	-13.1087	3.32	0.415257
D99_686	-13.1109	3.32	0.415257
D99_685	-13.1842	3.36	0.401082
D99_684	-13.2158	3.37	0.397512
D99_683	-13.2889	3.34	0.408191
D99_682	-13.1182	3.28	0.429263
D99_681	-13.1304	3.3	0.422281
D99_680	-13.1843	3.37	0.397512
D99_679	-13.1689	3.36	0.401082
D99_678	-13.3802	3.42	0.379501
D99_677	-13.2306	3.34	0.408191
D99_676	-13.1778	3.44	0.372223
D99_675	-13.0735	3.32	0.415257
D99_674	-13.2018	3.23	0.446531
D99_673	-13.2015	3.36	0.401082
D99_672	-14.1782	2.26	0.72904
D99_671	-13.2044	3.32	0.415257
D99_670	-13.141	3.31	0.418775
D99_669	-13.225	3.37	0.397512
D99_668	-13.1818	3.42	0.379501
D99_667	-13.2741	3.36	0.401082
D99_666	-13.3567	3.36	0.401082
D99_665	-13.2144	3.36	0.401082
D99_664	-13.0573	3.38	0.393931
D99_663	-13.24	3.27	0.432737
D99_662	-13.0522	3.44	0.372223
D99_661	-13.1287	3.32	0.415257
D99_660	-13.1971	3.37	0.397512
D99_659	-13.1118	3.31	0.418775
D99_658	-13.1386	3.4	0.386737
D99_657	-13.1383	3.32	0.415257
D99_656	-13.1359	3.36	0.401082
D99_655	-13.1051	3.34	0.408191
D99_654	-13.0824	3.42	0.379501
D99_653	-13.2478	3.3	0.422281
D99_652	-13.0134	3.41	0.383125
D99_651	-13.158	3.35	0.404642
D99_650	-13.1422	3.39	0.39034
D99_649	-13.1597	3.32	0.415257
D99_648	-13.2249	3.37	0.397512
D99_647	-13.2751	3.33	0.411729
D99_646	-17.5981	2.22	0.738546
D99_645	-10.7093	2.23	0.736186
D99_644	-13.1391	3.32	0.415257
D99_643	-13.0855	3.36	0.401082
D99_642	-13.2265	3.33	0.411729
D99_641	-15.4788	3.33	0.411729
D99_640	-15.4578	3.32	0.415257
D99_639	-15.5527	3.33	0.411729
D99_638	-15.4184	3.34	0.408191
D99_637	-15.4906	3.34	0.408191
D99_636	-15.4716	3.38	0.393931
D99_635	-15.5303	3.38	0.393931
D99_634	-15.4717	3.32	0.415257
D99_633	-15.4472	3.29	0.425777
D99_632	-15.4759	3.38	0.393931
D99_631	-15.56	3.34	0.408191
D99_630	-15.4513	3.34	0.408191
D99_629	-15.616	3.43	0.375867
D99_628	-15.3927	3.32	0.415257
D99_627	-15.4626	3.36	0.401082
D99_626	-15.5956	3.28	0.429263
D99_625	-15.492	3.34	0.408191
D99_624	-15.5472	3.35	0.404642
D99_623	-15.5858	3.36	0.401082
D99_622	-15.4502	3.35	0.404642
D99_621	-15.4905	3.32	0.415257
D99_620	-15.5305	3.25	0.439655
D99_619	-15.5136	3.29	0.425777
D99_618	-15.4006	3.26	0.436202
D99_617	-15.5022	3.25	0.439655
D99_616	-15.4743	3.26	0.436202
D99_615	-15.5584	3.3	0.422281
D99_614	-15.4803	3.39	0.39034
D99_613	-15.4957	3.38	0.393931
D99_612	-15.4707	3.36	0.401082
D99_611	-15.4024	3.13	0.480271
D99_610	-15.3914	3.37	0.397512
D99_609	-15.4862	3.29	0.425777
D99_608	-15.4707	3.32	0.415257
D99_607	-15.487	3.38	0.393931
D99_606	-15.3991	3.3	0.422281
D99_605	-15.481	3.27	0.432737
D99_604	-15.467	3.44	0.372223
D99_603	-15.5071	3.32	0.415257
D99_602	-15.4907	3.34	0.408191
D99_601	-15.4819	3.29	0.425777
D99_600	-15.3966	3.35	0.404642
D99_599	-15.4655	3.36	0.401082
D99_598	-15.591	3.42	0.379501
D99_597	-15.6127	3.27	0.432737
D99_596	-15.5341	3.32	0.415257
D99_595	-15.4378	3.34	0.408191
D99_594	-15.4004	3.25	0.439655
D99_593	-15.5224	3.3	0.422281
D99_592	-15.4545	3.26	0.436202
D99_591	-15.4662	3.26	0.436202
D99_590	-15.4191	3.34	0.408191
D99_589	-15.4014	3.34	0.408191
D99_588	-15.404	3.28	0.429263
D99_587	-15.384	3.33	0.411729
D99_586	-15.463	3.34	0.408191
D99_585	-15.5018	3.27	0.432737
D99_584	-15.426	3.36	0.401082
D99_583	-15.3684	3.39	0.39034
D99_582	-15.508	3.31	0.418775
D99_581	-15.4822	3.32	0.415257
[truncated: 15,582 more rows]

## Sheet: FP
ID	EBV	SD	REL
Ruby	1.96578	4.9	0.34897
Mission	5.56238	2.55	0.823685
Wawona	5.59377	1.08	0.968373
Vivot	-12.3744	2.43	0.839889
Tuono	0.612866	0.97	0.974488
Titan	4.84573	1.2	0.960954
Tioga	6.74791	1.96	0.895835
FLTU_18	1.05557	5.24	0.255488
Princesse_2077	2.48581	5.18	0.27244
Nikitskii_53	2.4077	5.16	0.278048
Primorskii	4.90194	0.98	0.973959
Cristomorto	2.08296	4.01	0.563989
Anxaneta	3.96344	4.38	0.479816
Tarraco	3.47926	1.15	0.96414
Tardy_Nonpareil	2.86587	2.65	0.809585
S5133	16.3891	1.04	0.970672
R1000	17.0011	0.94	0.976041
Tardona	23.6557	1.01	0.97234
Garrigues	-13.4707	1.05	0.970106
S5134	-3.78886	2.5	0.830531
S5132	-6.43698	2.55	0.823685
S5131	-2.62269	2.56	0.822299
S5130	-6.66397	2.58	0.819512
S5129	-4.64072	2.53	0.82644
Atocha	-12.8446	1.1	0.967191
S5128	-3.55666	2.51	0.829173
S5127	-5.16729	2.62	0.813872
S5126	-4.26376	2.59	0.81811
S5125	-2.5003	2.59	0.81811
S5124	-8.69725	2.57	0.820908
S5123	-5.21529	2.55	0.823685
S5122	-6.81195	2.53	0.82644
S5121	-5.16861	2.57	0.820908
S5120	-4.07267	2.6	0.816703
S5119	-6.09999	2.52	0.827809
S5118	-8.00492	2.59	0.81811
S5116	-5.42374	2.54	0.825065
S5115	-0.836435	2.62	0.813872
S5113	-6.10315	2.56	0.822299
S5112	-6.5903	2.56	0.822299
S5111	-7.45099	2.56	0.822299
S5109	-5.50044	2.62	0.813872
S5108	-6.11787	2.6	0.816703
S5106	-5.23452	2.53	0.82644
S5105	-6.28257	2.57	0.820908
S5104	-5.90614	2.58	0.819512
S5100	-6.17217	2.54	0.825065
S5099	-8.33825	2.6	0.816703
Genco	-3.13565	0.98	0.973959
S5098	-8.18537	2.55	0.823685
S5097	-3.92465	2.55	0.823685
S5096	-9.91134	2.46	0.835911
S5095	-9.19963	2.52	0.827809
S5094	-10.1089	2.68	0.805249
S5093	-8.15507	2.53	0.82644
S5092	-8.49652	2.56	0.822299
S5091	-9.02268	2.55	0.823685
S5090	-5.87358	2.52	0.827809
S5089	-9.10841	2.58	0.819512
S5088	-5.11349	2.55	0.823685
S5087	-7.50206	2.52	0.827809
S5086	-7.15263	2.49	0.831884
S5085	-7.26595	2.59	0.81811
S5084	-8.66298	2.53	0.82644
S5083	-7.52495	2.53	0.82644
S5082	-5.96803	2.53	0.82644
S5081	-8.83903	2.6	0.816703
S5080	-8.10752	2.52	0.827809
S5079	-8.90522	2.63	0.812448
S5078	-9.88351	2.55	0.823685
S5077	-6.07688	2.58	0.819512
S5076	-8.843	2.51	0.829173
S5075	-8.05504	2.57	0.820908
S5074	-6.76851	2.53	0.82644
S5073	-7.09341	2.59	0.81811
S5072	-6.89151	2.53	0.82644
S5071	-7.33514	2.56	0.822299
S5070	-7.14468	2.55	0.823685
S5069	-4.00531	2.57	0.820908
S5068	-7.42486	2.53	0.82644
S5067	-8.33703	2.53	0.82644
S5066	-4.95062	2.36	0.84898
S5065	-8.88456	2.57	0.820908
S5064	-8.58975	2.59	0.81811
S5063	-9.08878	2.49	0.831884
S5062	-9.48982	2.6	0.816703
S5061	-7.66738	2.57	0.820908
S5060	-7.16915	2.55	0.823685
S5059	-7.8685	2.57	0.820908
S5058	-6.88368	2.54	0.825065
S5057	-7.91012	2.5	0.830531
S5056	-8.02032	2.56	0.822299
S5055	-7.79354	2.51	0.829173
S5054	-8.84127	2.53	0.82644
S5053	-6.21422	2.55	0.823685
S5052	-6.83071	2.57	0.820908
S5051	-6.46715	2.55	0.823685
S5050	-8.54841	2.47	0.834574
S5049	-5.32462	2.19	0.869954
S5048	-6.82083	2.52	0.827809
S5047	-11.4649	2.62	0.813872
S5046	-6.50768	2.54	0.825065
S5045	-5.80209	2.56	0.822299
S5044	-6.18839	2.53	0.82644
S5043	-7.02722	2.62	0.813872
S5042	-9.21236	2.57	0.820908
S5041	-6.18862	2.61	0.81529
S5040	-10.8912	2.62	0.813872
S5039	-8.54094	2.52	0.827809
S5038	-5.5993	2.55	0.823685
S5037	-8.75177	2.53	0.82644
S5036	-8.32102	2.59	0.81811
S5035	-4.86567	2.51	0.829173
S5034	-8.03055	2.52	0.827809
S5033	-6.21568	2.54	0.825065
S5032	-8.44387	2.55	0.823685
S5031	-9.18561	2.63	0.812448
S5030	-13.5592	2.71	0.800865
S5029	-7.79737	2.56	0.822299
S5028	-8.2996	2.58	0.819512
S5027	-8.49065	2.6	0.816703
S5026	-4.83128	2.53	0.82644
S5025	-6.52552	2.46	0.835911
S5024	-9.26319	2.54	0.825065
S5023	-10.2416	2.57	0.820908
S5022	-7.016	2.49	0.831884
S5021	-8.1718	2.6	0.816703
S5020	-7.80154	2.58	0.819512
S5019	-8.54145	2.56	0.822299
S5018	-10.0037	2.55	0.823685
S5017	-3.18557	2.56	0.822299
S5016	-9.12421	2.52	0.827809
S5015	-3.52694	2.62	0.813872
S5014	-5.30692	2.55	0.823685
S5013	-4.63801	2.56	0.822299
S5012	-7.56703	2.56	0.822299
S5011	-10.1122	2.58	0.819512
S5010	-12.5667	2.65	0.809585
S5009	-8.51438	2.53	0.82644
S5008	-8.9506	2.56	0.822299
S5007	-6.66078	2.57	0.820908
S5006	-9.90547	2.51	0.829173
Peraleja	-12.1187	1.03	0.971234
Mono	-0.179792	0.98	0.973959
S5005	-6.45107	2.58	0.819512
S5004	-2.94923	2.52	0.827809
S5003	-3.5756	2.56	0.822299
S5002	-7.21892	2.56	0.822299
S5001	-3.05937	2.59	0.81811
Ai	-1.31029	4.88	0.354273
Ferragnes	-1.22421	0.94	0.976041
S4315	-4.36672	2.53	0.82644
S4314	-7.42162	2.57	0.820908
S4313	-5.48545	2.58	0.819512
S4312	-9.04347	2.58	0.819512
S4311	-7.43109	2.57	0.820908
S4310	-4.96989	2.49	0.831884
S4309	-7.60413	2.53	0.82644
S4308	-5.75975	2.51	0.829173
S4307	-1.06487	2.53	0.82644
S4305	-4.18833	2.51	0.829173
S4304	-6.91287	4.4	0.475054
S4303	-2.03687	2.58	0.819512
S4302	-6.475	2.59	0.81811
S4301	-10.4038	2.57	0.820908
S4300	-3.3571	2.56	0.822299
S4299	-7.67857	2.59	0.81811
S4298	-5.43778	2.53	0.82644
S4297	2.10103	2.59	0.81811
S4296	-5.4238	2.55	0.823685
S4295	-6.24939	2.57	0.820908
S4294	1.46073	2.54	0.825065
S4293	-10.8696	2.62	0.813872
S4292	-7.60173	2.52	0.827809
S4291	-7.21277	2.56	0.822299
S4290	-8.57282	2.61	0.81529
S4289	-5.3129	2.6	0.816703
S4288	-8.48405	2.63	0.812448
S4287	-8.77657	2.59	0.81811
S4286	-3.0968	2.59	0.81811
S4285	-6.47197	2.51	0.829173
S4284	-6.94336	2.56	0.822299
S4283	-5.08649	2.57	0.820908
S4281	-8.20574	2.59	0.81811
S4280	-5.2391	2.59	0.81811
S4279	1.01475	2.56	0.822299
S4277	-8.51277	2.59	0.81811
S4276	-3.11225	2.59	0.81811
S4275	-7.41319	2.53	0.82644
S4274	-6.17627	2.6	0.816703
S4273	-7.22019	2.59	0.81811
S4272	-7.58795	2.56	0.822299
S4271	-2.84051	2.46	0.835911
S4270	-7.67734	2.54	0.825065
S4269	-8.01909	2.57	0.820908
S4268	-7.58382	2.56	0.822299
S4267	-5.11147	2.52	0.827809
S4266	-4.9464	2.57	0.820908
S4265	-8.08655	2.6	0.816703
S4264	-8.41659	2.55	0.823685
S4263	-6.05105	2.47	0.834574
S4262	-6.58916	4.42	0.470271
S4261	-10.1149	2.56	0.822299
S4260	-7.11116	2.55	0.823685
S4259	-8.65071	2.54	0.825065
S4258	-6.13419	2.56	0.822299
S4257	-6.71057	2.51	0.829173
S4256	-10.7635	2.57	0.820908
S4255	-7.42544	2.54	0.825065
S4254	-7.74961	2.59	0.81811
S4253	-5.9059	2.58	0.819512
S4252	-8.4828	2.61	0.81529
S4251	-8.36779	2.5	0.830531
S4249	-6.88494	2.56	0.822299
S4248	-6.45186	2.53	0.82644
S4247	-1.94025	2.59	0.81811
S4246	-6.55736	4.32	0.49397
S4245	-6.37087	2.53	0.82644
S4244	-8.39328	2.51	0.829173
S4243	-5.75822	2.46	0.835911
S4242	-4.37114	2.52	0.827809
S4241	-9.39598	2.62	0.813872
S4239	-8.12094	2.54	0.825065
S4238	-5.12952	2.61	0.81529
S4237	-3.24302	2.58	0.819512
S4236	-7.95733	2.51	0.829173
S4235	-8.31076	2.55	0.823685
S4234	-8.24092	2.53	0.82644
S4233	-6.66728	2.56	0.822299
S4232	-3.70861	2.54	0.825065
S4231	-8.98126	2.64	0.81102
S4230	-4.66141	2.48	0.833232
S4229	-8.77162	2.6	0.816703
S4228	-7.06128	2.57	0.820908
S4227	-8.81231	2.53	0.82644
S4226	-7.12749	2.55	0.823685
S4225	-5.36925	2.55	0.823685
S4224	-7.11703	2.63	0.812448
S4223	-6.6669	2.56	0.822299
S4222	-7.35025	2.54	0.825065
S4221	-2.16069	2.59	0.81811
S4220	-5.32557	2.53	0.82644
S4219	-5.30978	2.53	0.82644
S4218	-5.79557	2.57	0.820908
S4216	-1.96916	2.6	0.816703
S4215	-4.16866	2.52	0.827809
S4214	-4.63816	2.62	0.813872
S4212	-4.85745	2.59	0.81811
S4211	-8.3603	2.58	0.819512
S4210	-13.0999	2.62	0.813872
S4209	-6.75214	2.59	0.81811
S4207	-4.61336	2.57	0.820908
S4206	-4.2157	2.56	0.822299
S4205	-4.99331	2.57	0.820908
S4204	-5.74623	2.55	0.823685
S4203	-4.17217	2.47	0.834574
S4202	-6.3889	2.57	0.820908
S4201	-6.70915	2.5	0.830531
S4200	-8.96582	2.58	0.819512
S4199	-5.49876	2.54	0.825065
S4198	-3.30745	2.53	0.82644
S4197	-7.56545	2.57	0.820908
S4196	-5.74078	2.53	0.82644
S4195	-5.97814	2.57	0.820908
S4194	-7.63585	2.58	0.819512
S4193	-3.78233	2.54	0.825065
S4192	-6.33393	2.53	0.82644
S4191	-10.9328	2.64	0.81102
S4190	-4.1174	2.61	0.81529
S4188	-4.98972	2.64	0.81102
S4187	-2.6754	2.57	0.820908
S4186	-7.89496	2.64	0.81102
S4185	-3.97335	2.56	0.822299
S4184	-6.0445	2.62	0.813872
S4183	-5.15853	2.53	0.82644
S4182	-1.22008	2.54	0.825065
S4181	-3.97196	2.53	0.82644
S4180	-1.6791	2.55	0.823685
S4179	-5.61537	2.63	0.812448
S4178	-3.80158	2.59	0.81811
S4177	-7.14771	2.53	0.82644
S4176	-10.83	2.57	0.820908
S4175	-8.17094	2.55	0.823685
S4174	-4.70622	2.55	0.823685
S4173	-4.56409	2.52	0.827809
S4172	-8.07891	2.55	0.823685
S4171	-9.08965	2.63	0.812448
S4170	-8.02214	2.57	0.820908
S4169	-6.77241	2.56	0.822299
S4168	-4.73892	2.51	0.829173
S4167	-7.9403	2.57	0.820908
S4166	-3.17589	2.6	0.816703
S4165	-4.32148	2.55	0.823685
S4164	-7.94501	2.59	0.81811
S4163	-5.86442	2.53	0.82644
S4161	-4.1144	2.54	0.825065
S4160	-6.33728	2.49	0.831884
S4159	-4.15667	2.62	0.813872
S4158	-7.64897	2.55	0.823685
S4157	-9.30614	2.63	0.812448
S4156	-6.51962	2.54	0.825065
S4155	-3.8965	2.51	0.829173
S4154	-7.0759	2.62	0.813872
S4153	-11.9665	2.59	0.81811
S4152	-10.0126	2.62	0.813872
S4151	-7.49103	2.54	0.825065
S4150	-5.37403	2.55	0.823685
S4149	-7.65607	2.58	0.819512
S4148	-6.90079	2.51	0.829173
S4147	-8.90398	2.51	0.829173
S4144	-5.98318	2.54	0.825065
S4143	-8.32633	2.55	0.823685
S4142	-2.21871	2.49	0.831884
S4141	-6.39792	2.55	0.823685
S4140	-6.96721	2.53	0.82644
S4139	-6.33537	2.52	0.827809
S4138	-3.4244	2.56	0.822299
S4137	-7.70165	2.51	0.829173
S4136	-6.7531	2.53	0.82644
S4135	-5.1526	2.53	0.82644
S4134	-10.3892	2.56	0.822299
S4133	-7.46416	2.53	0.82644
S4131	-7.8468	2.63	0.812448
S4130	-3.0474	2.49	0.831884
S4129	-3.55692	2.56	0.822299
S4128	-3.87673	2.53	0.82644
S4127	-6.7696	2.6	0.816703
S4126	-8.31443	2.58	0.819512
S4125	-4.27396	2.59	0.81811
S4124	-5.67485	2.49	0.831884
S4123	-4.77167	2.59	0.81811
S4122	-7.9148	2.57	0.820908
S4120	-11.0439	2.61	0.81529
S4119	-8.35845	2.54	0.825065
S4118	-10.0109	2.59	0.81811
S4117	-7.20565	2.59	0.81811
S4116	-6.41033	2.48	0.833232
S4114	-4.76781	2.58	0.819512
S4113	-5.73535	2.55	0.823685
S4112	-5.15694	2.53	0.82644
S4111	-3.70345	2.6	0.816703
S4109	-7.04615	2.58	0.819512
S4107	-4.15532	2.59	0.81811
S4106	-2.96429	2.54	0.825065
S4105	-8.57939	2.63	0.812448
S4104	-9.13346	2.52	0.827809
S4103	-5.63119	2.54	0.825065
S4102	-8.60889	2.52	0.827809
S4101	-4.63929	2.58	0.819512
S4100	-9.90174	2.58	0.819512
S4099	-7.81382	2.62	0.813872
S4098	-6.96929	2.52	0.827809
S4097	-9.65116	2.51	0.829173
S4096	-9.87447	2.51	0.829173
S4095	-9.0016	2.49	0.831884
S4094	-6.43446	2.56	0.822299
S4093	-5.7436	2.53	0.82644
S4092	-1.19727	2.58	0.819512
S4091	-7.60237	2.54	0.825065
S4089	-5.06349	2.61	0.81529
S4088	-4.66022	2.46	0.835911
S4086	-10.6087	2.61	0.81529
S4085	-7.32447	2.62	0.813872
S4084	-9.02871	2.53	0.82644
S4083	-6.25139	2.54	0.825065
S4082	-8.07691	2.52	0.827809
S4079	-9.25815	2.58	0.819512
S4078	-4.96306	2.53	0.82644
S4077	-6.24957	2.52	0.827809
S4076	-9.00304	2.5	0.830531
S4075	-6.69512	2.48	0.833232
S4074	-7.29801	2.62	0.813872
S4073	-6.73119	2.52	0.827809
S4072	-3.74202	2.55	0.823685
S4071	-8.76691	2.51	0.829173
S4070	-8.43705	2.57	0.820908
S4069	-8.45943	2.55	0.823685
S4068	-4.04689	2.57	0.820908
S4067	-5.82011	2.52	0.827809
S4066	-9.66243	2.58	0.819512
S4065	-5.59018	2.51	0.829173
S4064	-7.44834	2.55	0.823685
S4063	-4.56004	2.52	0.827809
S4061	-5.60587	2.58	0.819512
S4060	-5.4922	2.59	0.81811
S4059	-6.25278	2.57	0.820908
S4058	-7.06136	2.56	0.822299
S4056	-7.73224	2.57	0.820908
S4055	-5.20618	2.57	0.820908
S4054	-5.07457	2.51	0.829173
S4053	-6.25705	2.53	0.82644
S4052	-6.0886	2.57	0.820908
S4050	-6.88636	2.55	0.823685
S4047	-6.04488	2.62	0.813872
S4046	-7.7869	2.54	0.825065
S4045	-7.17214	2.53	0.82644
S4044	-6.93252	2.5	0.830531
S4043	-4.454	2.52	0.827809
S4042	-7.86495	2.51	0.829173
S4041	-8.27781	2.5	0.830531
S4040	-6.98289	2.51	0.829173
S4039	-10.6598	2.58	0.819512
S4038	-11.0185	2.57	0.820908
S4037	-8.61165	2.45	0.837242
S4036	-12.0048	2.61	0.81529
S4035	-5.27398	2.5	0.830531
S4034	-4.98957	2.62	0.813872
S4033	-8.82019	2.6	0.816703
S4032	-8.32111	2.53	0.82644
S4031	-9.66598	2.54	0.825065
S4030	-9.31243	2.53	0.82644
S4029	-8.14327	2.58	0.819512
S4028	-9.08627	2.53	0.82644
S4027	-6.28745	2.51	0.829173
S4026	-8.62475	2.51	0.829173
S4025	-7.21973	2.53	0.82644
S4024	-10.5991	2.63	0.812448
S4023	-7.68065	2.49	0.831884
S4022	-7.41562	2.6	0.816703
S4021	-6.61756	2.51	0.829173
S4020	-9.01711	2.61	0.81529
S4019	-7.2561	2.56	0.822299
S4018	-12.7146	2.6	0.816703
S4017	-6.74845	1.28	0.955575
S4016	-6.55879	2.55	0.823685
S4015	-7.2323	2.53	0.82644
S4014	-9.86986	2.53	0.82644
S4013	-10.5949	2.53	0.82644
S4012	-10.8617	2.52	0.827809
S4011	-10.6235	2.52	0.827809
S4010	-9.03119	2.47	0.834574
S4009	-7.53302	2.54	0.825065
S4008	-13.9933	2.66	0.808145
S4007	-6.36586	2.55	0.823685
S4006	-12.3089	2.46	0.835911
S4005	-8.63805	2.58	0.819512
S4004	-9.31052	2.58	0.819512
S4003	-6.45197	2.57	0.820908
S4002	-9.46988	2.54	0.825065
S4001	-5.45503	2.59	0.81811
S3315	-7.01298	2.58	0.819512
S3314	-7.60602	2.55	0.823685
S3313	-3.9209	2.57	0.820908
S3312	0.492478	2.58	0.819512
S3310	-7.52424	2.6	0.816703
S3309	-8.35256	2.58	0.819512
S3308	-6.74607	2.59	0.81811
S3307	-1.16987	2.57	0.820908
S3306	-5.76551	2.58	0.819512
S3305	-6.29319	2.55	0.823685
S3304	-1.9135	2.59	0.81811
S3303	-6.13484	2.57	0.820908
S3302	-7.32244	2.47	0.834574
S3301	-6.13749	4.44	0.465466
S3300	-3.62414	2.55	0.823685
S3299	-8.15889	2.55	0.823685
S3298	-5.02185	2.57	0.820908
S3297	-6.54699	2.56	0.822299
S3296	-7.20258	2.6	0.816703
S3295	-5.80374	2.57	0.820908
S3294	-8.21658	2.57	0.820908
S3293	-6.73766	2.57	0.820908
S3292	-3.33058	2.54	0.825065
S3291	-6.32778	2.62	0.813872
S3290	-8.05911	2.47	0.834574
S3289	-7.2414	2.54	0.825065
S3288	-6.879	2.54	0.825065
S3287	-11.9492	2.53	0.82644
S3286	-6.99269	2.65	0.809585
S3285	-3.92732	2.59	0.81811
S3284	-4.51286	2.57	0.820908
S3283	-2.22041	2.54	0.825065
S3282	-5.08621	2.57	0.820908
S3281	-8.39654	2.61	0.81529
S3280	-1.3701	2.48	0.833232
S3279	-9.1552	2.58	0.819512
S3278	-7.60608	2.53	0.82644
S3277	-3.0821	2.58	0.819512
S3276	-6.60928	2.58	0.819512
S3275	-5.20751	2.54	0.825065
S3274	-3.1744	2.59	0.81811
S3273	-6.97019	2.52	0.827809
S3272	-6.98261	2.58	0.819512
S3271	-4.06725	2.5	0.830531
S3270	-6.96322	2.65	0.809585
S3269	-9.40501	2.53	0.82644
S3268	-4.89514	2.57	0.820908
S3267	-11.0778	2.58	0.819512
S3266	-6.33896	2.53	0.82644
S3265	-5.44933	2.56	0.822299
S3264	-5.89751	2.58	0.819512
S3263	-4.67798	2.53	0.82644
S3262	-8.28204	2.55	0.823685
S3261	-6.58678	2.52	0.827809
S3260	-4.55896	2.55	0.823685
S3259	-2.54644	2.54	0.825065
S3258	-7.25512	2.52	0.827809
S3257	-5.71254	2.65	0.809585
S3256	-2.92267	2.6	0.816703
S3255	-4.05833	2.53	0.82644
S3254	-7.00101	2.57	0.820908
S3253	-5.87225	2.51	0.829173
S3252	-7.05538	2.53	0.82644
S3251	-3.27647	2.61	0.81529
S3250	-8.34735	2.62	0.813872
S3249	-2.44514	2.6	0.816703
S3248	-4.54973	2.44	0.838568
S3247	-2.3201	2.59	0.81811
S3246	-2.44405	2.55	0.823685
S3245	-11.4068	2.59	0.81811
S3244	-7.7745	2.58	0.819512
S3243	-7.18983	2.54	0.825065
S3242	-5.84937	2.53	0.82644
S3241	-7.41879	2.55	0.823685
S3240	-5.86581	2.53	0.82644
S3239	-8.83048	2.64	0.81102
S3238	-4.14563	2.5	0.830531
S3237	-4.89403	2.58	0.819512
S3236	-2.91665	2.61	0.81529
S3235	-8.13689	2.53	0.82644
S3234	-4.90902	2.5	0.830531
S3233	-5.7179	2.55	0.823685
S3232	-2.46016	2.53	0.82644
S3231	-3.16261	2.55	0.823685
Del_Cid	-10.0443	1.14	0.964761
S3230	-7.06344	2.57	0.820908
S3229	-2.42251	2.54	0.825065
S3228	-4.50725	2.48	0.833232
S3227	-5.05072	2.55	0.823685
S3226	-7.57447	2.56	0.822299
S3225	-3.29771	2.55	0.823685
S3224	-4.45781	2.53	0.82644
S3223	-2.31828	2.54	0.825065
S3222	-2.24957	2.56	0.822299
S3221	-3.6141	2.58	0.819512
S3220	-3.61089	2.54	0.825065
S3219	-4.33338	2.59	0.81811
S3218	-7.36966	2.66	0.808145
S3217	-4.14107	2.6	0.816703
S3216	-3.95261	2.6	0.816703
S3215	-5.19317	2.53	0.82644
S3214	-4.23671	2.55	0.823685
S3213	-2.87726	2.61	0.81529
S3212	-7.02141	2.62	0.813872
S3211	-4.84074	2.58	0.819512
S3210	-5.64587	2.6	0.816703
S3209	-3.51319	2.62	0.813872
S3208	-3.01744	2.57	0.820908
S3207	-5.2448	2.57	0.820908
S3206	-7.59476	2.62	0.813872
S3205	-2.90527	2.65	0.809585
S3204	-3.84158	2.56	0.822299
S3203	-9.2316	2.54	0.825065
S3202	-5.78971	2.58	0.819512
S3201	-7.90482	2.57	0.820908
S3200	-7.61131	2.58	0.819512
S3199	-6.26712	2.47	0.834574
S3198	-4.62989	2.57	0.820908
S3197	-3.69994	2.54	0.825065
S3196	-0.855213	2.56	0.822299
S3195	-3.20955	2.55	0.823685
S3194	-5.52769	2.54	0.825065
S3193	-4.43837	2.58	0.819512
S3192	-3.88337	2.52	0.827809
S3191	-6.65803	2.52	0.827809
S3190	-6.85734	2.59	0.81811
S3189	-6.62363	2.53	0.82644
S3188	-6.05145	2.55	0.823685
S3187	-6.23635	2.5	0.830531
S3186	-5.03251	2.54	0.825065
S3185	-2.97667	2.56	0.822299
S3184	-3.35065	2.64	0.81102
S3183	-2.33749	2.52	0.827809
S3182	-7.05383	2.58	0.819512
S3181	-4.69385	2.56	0.822299
S3180	-4.34876	2.58	0.819512
S3179	-5.00221	2.5	0.830531
S3178	-4.34251	2.58	0.819512
S3177	-5.81462	2.54	0.825065
S3176	-8.13904	2.59	0.81811
S3175	-6.41965	2.6	0.816703
S3174	-7.31192	2.57	0.820908
S3173	-5.65627	2.53	0.82644
S3172	-2.92562	2.59	0.81811
S3171	-5.28609	2.52	0.827809
S3170	-2.61903	2.57	0.820908
S3169	-6.00684	2.55	0.823685
S3168	-9.16224	2.55	0.823685
S3167	-7.12905	2.54	0.825065
S3166	-2.65046	2.58	0.819512
S3165	-3.42045	2.5	0.830531
S3164	-7.12816	2.63	0.812448
S3163	-5.09343	2.52	0.827809
S3162	-5.72386	2.51	0.829173
S3161	-9.18421	2.54	0.825065
S3160	-0.984397	2.55	0.823685
S3159	-3.74429	2.6	0.816703
S3158	-4.76692	2.56	0.822299
S3157	-3.99209	2.64	0.81102
S3156	-3.47102	2.64	0.81102
S3155	-9.6273	2.54	0.825065
S3154	-4.74825	2.61	0.81529
S3153	-4.5886	2.52	0.827809
S3151	-6.16429	2.52	0.827809
S3150	-6.80277	2.63	0.812448
S3149	-7.50021	2.56	0.822299
S3147	-4.5095	2.64	0.81102
S3146	-4.399	2.58	0.819512
S3145	-6.12355	2.49	0.831884
S3144	-1.3424	2.1	0.880423
S3143	-9.3137	2.61	0.81529
S3142	-4.2259	2.62	0.813872
S3141	-10.6707	2.56	0.822299
S3140	-8.7865	2.57	0.820908
S3139	-7.66339	2.61	0.81529
S3137	-6.46033	2.58	0.819512
S3136	-1.63325	2.56	0.822299
S3135	-8.54711	2.51	0.829173
S3134	-4.85662	2.56	0.822299
S3133	-4.09507	2.58	0.819512
S3132	-8.55639	2.52	0.827809
S3131	-8.13646	2.55	0.823685
S3130	-7.18069	2.58	0.819512
S3129	-7.06991	2.59	0.81811
S3127	-7.77756	2.57	0.820908
S3126	-7.30021	2.59	0.81811
S3125	-5.35866	2.56	0.822299
S3124	-4.80516	2.52	0.827809
S3123	-6.91879	2.53	0.82644
S3122	-14.0213	2.63	0.812448
S3121	-7.80613	2.6	0.816703
S3118	-5.89617	2.59	0.81811
S3117	-13.7776	2.59	0.81811
S3116	-7.77965	2.62	0.813872
S3115	-6.24282	2.56	0.822299
S3112	-3.63605	2.58	0.819512
S3109	-7.10834	2.57	0.820908
S3108	-4.64148	2.58	0.819512
S3107	-3.68272	2.61	0.81529
S3106	-7.03326	2.61	0.81529
S3104	-6.33425	2.54	0.825065
S3103	-9.08773	2.57	0.820908
S3099	-6.14762	2.54	0.825065
S3098	-3.98915	2.58	0.819512
S3093	-5.09924	2.55	0.823685
S3091	-7.31023	2.49	0.831884
S3090	-14.1579	2.63	0.812448
S3089	-4.68623	2.64	0.81102
S3088	-7.85298	2.61	0.81529
S3087	-7.10703	2.56	0.822299
S3085	-7.52741	2.6	0.816703
S3084	-7.05126	2.59	0.81811
S3083	-9.77741	2.6	0.816703
S3082	-6.62535	2.59	0.81811
S3081	-12.2786	2.56	0.822299
S3080	-5.15375	2.59	0.81811
S3079	-10.4871	2.57	0.820908
S3077	-7.05806	2.59	0.81811
S3076	-6.60756	2.57	0.820908
S3075	-5.34877	2.53	0.82644
S3073	-7.69489	2.56	0.822299
S3072	-14.0253	2.6	0.816703
S3071	-3.31012	2.51	0.829173
S3070	-5.27381	2.56	0.822299
S3069	-7.68772	2.6	0.816703
S3068	-6.65239	2.61	0.81529
S3067	-11.5469	1.34	0.951312
S3066	-6.03196	2.57	0.820908
S3065	-4.34994	2.6	0.816703
S3064	-12.0046	1.46	0.942202
S3063	-5.24781	2.54	0.825065
S3062	-11.9948	1.48	0.940607
S3061	-8.66613	2.6	0.816703
S3060	-8.49367	2.52	0.827809
S3059	-6.74012	2.57	0.820908
S3057	-12.971	2.58	0.819512
S3056	-4.53382	2.49	0.831884
Ramillete	-15.2986	1.03	0.971234
S3055	-8.38065	2.52	0.827809
S3054	-9.21272	2.46	0.835911
S3053	-7.69404	2.53	0.82644
S3052	-8.79837	2.62	0.813872
S3051	-7.4555	2.6	0.816703
S3050	-8.60753	2.49	0.831884
S3048	-4.52361	2.51	0.829173
S3047	-8.0897	2.54	0.825065
S3045	-13.148	2.6	0.816703
S3044	-8.08467	2.58	0.819512
S3042	-9.03995	2.56	0.822299
S3041	-7.1614	2.54	0.825065
S3040	-8.3463	2.64	0.81102
S3039	-6.73207	2.58	0.819512
S3037	-9.02536	2.54	0.825065
S3036	-9.6304	2.5	0.830531
S3035	-8.17149	2.53	0.82644
S3034	-8.8745	2.55	0.823685
S3033	-9.71274	2.51	0.829173
S3032	-8.8653	2.55	0.823685
S3031	-7.92671	2.52	0.827809
S3030	-8.55668	2.48	0.833232
S3029	-5.27593	2.6	0.816703
S3028	-8.40852	2.56	0.822299
S3026	-7.50263	2.55	0.823685
S3025	-8.22706	2.46	0.835911
S3024	-8.39342	2.55	0.823685
S3023	-9.43764	2.61	0.81529
S3022	-8.0252	2.56	0.822299
S3021	-10.912	2.59	0.81811
S3020	-4.44456	2.56	0.822299
S3019	-8.62171	2.48	0.833232
S3018	-7.85078	2.53	0.82644
S3017	-8.03813	2.55	0.823685
S3016	-8.3259	2.52	0.827809
S3015	-7.18171	2.58	0.819512
S3014	-7.5212	2.54	0.825065
S3013	-6.8761	2.58	0.819512
S3012	-8.44544	2.54	0.825065
S3011	-8.79788	2.53	0.82644
S3010	-7.66627	2.51	0.829173
S3009	-7.9951	2.53	0.82644
S3008	-6.35666	2.53	0.82644
S3007	-5.66515	2.61	0.81529
S3006	-8.55117	2.48	0.833232
S3005	-7.5347	2.56	0.822299
S3004	-8.33062	2.61	0.81529
S3003	-10.4129	2.54	0.825065
S3002	-8.6358	2.48	0.833232
S3001	-7.40554	2.52	0.827809
S2541	-1.55541	2.54	0.825065
S2540	-2.26669	2.58	0.819512
S2539	-3.8202	2.56	0.822299
S2538	-2.26027	2.54	0.825065
S2537	-3.33485	2.57	0.820908
S2536	-0.227288	2.52	0.827809
S2535	-2.02261	2.59	0.81811
S2534	-4.34936	2.56	0.822299
S2533	-1.16737	2.58	0.819512
S2532	-0.846797	2.55	0.823685
S2531	-2.30793	2.58	0.819512
S2530	-2.49287	2.47	0.834574
S2529	-3.29347	2.57	0.820908
S2528	0.233018	2.56	0.822299
S2527	-2.27752	2.56	0.822299
S2526	-1.33194	2.53	0.82644
S2525	-3.08226	2.54	0.825065
S2524	-2.49254	2.53	0.82644
S2523	-3.26789	2.5	0.830531
S2522	-0.115823	2.54	0.825065
S2521	-4.74981	2.53	0.82644
S2520	0.515112	2.53	0.82644
S2519	-3.00223	2.56	0.822299
S2518	-0.88495	2.55	0.823685
S2517	-2.91356	2.51	0.829173
S2516	1.23749	2.5	0.830531
S2515	-2.20621	2.58	0.819512
S2514	-3.2094	2.54	0.825065
S2513	-0.12614	2.53	0.82644
S2512	-3.90516	2.6	0.816703
S2511	-3.17305	2.55	0.823685
S2510	-0.479867	2.54	0.825065
S2509	-1.13262	2.57	0.820908
S2508	-4.95525	2.56	0.822299
S2507	-0.65116	2.57	0.820908
S2506	-4.52537	2.54	0.825065
S2505	-3.44031	2.58	0.819512
S2504	1.18613	2.52	0.827809
S2503	-1.55868	2.45	0.837242
S2502	-3.24724	2.56	0.822299
S2501	-3.62782	2.58	0.819512
S2500	-2.8117	2.67	0.8067
S2499	-3.39325	2.55	0.823685
S2498	-5.42694	2.49	0.831884
S2497	-1.57995	2.63	0.812448
S2496	-2.97545	2.57	0.820908
S2495	-2.68692	2.6	0.816703
S2494	-3.48873	2.55	0.823685
S2493	-2.36905	2.55	0.823685
S2492	-3.11894	2.56	0.822299
S2491	-3.95476	2.58	0.819512
S2490	-1.56008	2.6	0.816703
S2489	-2.05626	2.54	0.825065
S2488	-1.9901	2.53	0.82644
S2487	-1.11383	2.54	0.825065
S2486	-2.16675	2.52	0.827809
S2485	-1.25811	2.57	0.820908
S2484	-3.09233	2.53	0.82644
S2483	-2.93362	2.55	0.823685
S2482	-6.1273	2.64	0.81102
S2481	-2.89209	2.55	0.823685
S2480	-7.01068	2.59	0.81811
S2479	-2.87748	2.57	0.820908
S2478	-4.23903	2.5	0.830531
S2477	-5.20089	2.63	0.812448
S2476	-7.47151	2.58	0.819512
S2475	-3.58482	2.57	0.820908
S2474	-3.38583	2.54	0.825065
S2473	-3.21487	2.6	0.816703
S2472	-3.60849	2.52	0.827809
S2471	-3.96163	2.57	0.820908
S2470	-1.88005	2.54	0.825065
S2469	-5.71126	2.56	0.822299
S2468	-1.36492	2.61	0.81529
S2467	-2.23711	2.6	0.816703
S2466	-2.48177	2.62	0.813872
S2465	-7.98332	2.58	0.819512
S2464	-12.7179	2.58	0.819512
S2463	-11.1206	2.48	0.833232
S2462	-7.76809	2.57	0.820908
S2461	-7.12049	2.57	0.820908
S2460	-11.7428	2.6	0.816703
S2459	-10.6754	2.57	0.820908
S2458	-9.3236	2.49	0.831884
S2457	-7.97903	2.46	0.835911
S2456	-6.80065	2.56	0.822299
S2454	-4.59085	2.58	0.819512
S2453	-8.69672	2.5	0.830531
S2452	-8.70482	2.53	0.82644
S2451	-8.44955	2.46	0.835911
S2450	-7.0761	2.63	0.812448
S2449	-8.25655	2.52	0.827809
S2448	-7.62437	2.61	0.81529
S2447	-8.77697	2.53	0.82644
S2445	-9.15226	2.56	0.822299
S2444	-5.76829	2.65	0.809585
S2443	-8.14408	2.57	0.820908
S2442	-9.08749	2.54	0.825065
S2441	-8.4523	2.53	0.82644
S2440	-3.46824	2.54	0.825065
S2439	-10.7722	2.62	0.813872
S2438	-10.3225	2.64	0.81102
S2437	-9.12783	2.62	0.813872
S2436	-3.18091	2.53	0.82644
S2435	-11.1232	2.59	0.81811
S2434	-4.9493	2.54	0.825065
S2433	-10.388	2.6	0.816703
S2432	-9.0859	2.59	0.81811
S2431	-7.71038	2.51	0.829173
S2430	-8.51617	2.49	0.831884
S2429	-10.3273	2.54	0.825065
S2428	-10.2185	2.59	0.81811
S2427	-9.20726	2.51	0.829173
S2426	-7.96771	2.55	0.823685
S2425	-4.76718	2.53	0.82644
S2424	-8.15764	2.51	0.829173
S2423	-7.71907	2.6	0.816703
S2422	-9.12668	2.52	0.827809
S2421	-7.10223	2.54	0.825065
S2420	-9.34202	2.56	0.822299
S2419	-8.06669	2.54	0.825065
S2418	-7.37831	2.52	0.827809
S2417	-3.6079	2.5	0.830531
S2416	-7.16756	2.52	0.827809
S2415	-5.90458	2.49	0.831884
S2414	-7.05308	2.58	0.819512
S2413	-6.93284	2.51	0.829173
S2411	-8.09761	2.6	0.816703
S2410	-6.33829	2.52	0.827809
S2409	-9.34486	2.56	0.822299
S2408	-5.78413	2.52	0.827809
S2407	-8.01112	2.53	0.82644
S2406	-10.9207	2.55	0.823685
S2405	-9.03486	2.57	0.820908
S2404	-13.5939	2.54	0.825065
S2403	-11.1457	2.64	0.81102
S2402	-9.04649	2.57	0.820908
S2401	-6.39917	2.58	0.819512
S2400	-5.98256	2.55	0.823685
S2399	-9.76775	2.57	0.820908
S2398	-7.95929	2.59	0.81811
S2397	-5.51309	2.55	0.823685
S2396	-10.2145	2.57	0.820908
S2393	-8.28567	2.5	0.830531
S2391	-5.71567	2.57	0.820908
S2389	-8.46336	2.61	0.81529
S2388	-6.90147	2.62	0.813872
S2387	-4.32691	2.54	0.825065
S2386	-3.36514	2.56	0.822299
S2385	-5.03943	2.54	0.825065
S2384	-9.00317	2.57	0.820908
S2383	-7.91102	2.56	0.822299
S2382	-5.89752	2.51	0.829173
S2380	-8.20654	2.61	0.81529
S2379	-7.11168	2.54	0.825065
S2378	-5.74296	2.58	0.819512
S2375	-5.23809	2.54	0.825065
S2374	-5.01883	2.57	0.820908
S2372	-6.12909	2.52	0.827809
S2371	-7.17155	2.57	0.820908
S2370	-8.44276	2.48	0.833232
S2369	-4.5138	2.57	0.820908
S2368	-9.57467	2.61	0.81529
S2367	-6.56855	2.57	0.820908
S2366	-6.71102	2.58	0.819512
S2365	-7.50785	2.59	0.81811
S2364	-7.68178	2.53	0.82644
S2363	-5.89544	2.54	0.825065
S2362	-7.75171	2.57	0.820908
S2361	-6.8246	2.55	0.823685
S2360	-6.92967	2.55	0.823685
S2359	-8.49819	2.56	0.822299
S2358	-7.77268	2.53	0.82644
S2357	-11.1985	2.58	0.819512
S2356	-3.36548	2.5	0.830531
S2355	-8.28625	2.58	0.819512
S2354	-7.73903	2.5	0.830531
S2353	-8.79817	2.57	0.820908
S2350	-9.52809	2.59	0.81811
S2349	-8.26917	2.57	0.820908
S2348	-9.52377	2.59	0.81811
S2347	-7.52109	2.53	0.82644
S2346	-7.55656	2.58	0.819512
S2345	-4.4199	2.54	0.825065
S2344	-7.90738	2.58	0.819512
S2343	-3.33612	2.65	0.809585
S2342	-6.87141	2.59	0.81811
S2340	-5.73477	2.64	0.81102
S2339	-4.74818	2.52	0.827809
S2338	-4.38185	2.48	0.833232
S2337	-6.41086	2.59	0.81811
S2336	-6.66135	2.56	0.822299
S2335	-6.86813	2.55	0.823685
S2334	-7.13719	2.6	0.816703
S2333	-7.54092	2.58	0.819512
S2332	-18.0714	1.26	0.956952
S2331	-6.20214	2.57	0.820908
S2330	-0.367491	2.52	0.827809
S2329	-7.07324	2.53	0.82644
S2328	-7.95306	2.58	0.819512
S2327	-4.54743	2.58	0.819512
S2326	-4.69325	2.55	0.823685
S2325	-5.29493	2.03	0.888262
S2324	-6.93709	2.59	0.81811
S2323	-7.49366	2.54	0.825065
S2322	-4.81086	1.8	0.912148
S2320	-4.14828	2.51	0.829173
S2319	-3.0101	2.57	0.820908
S2318	-4.59082	2.13	0.876982
S2317	-4.03095	2.51	0.829173
S2316	-6.85999	2.6	0.816703
S2315	-7.45909	2.58	0.819512
S2314	-5.06646	2.59	0.81811
S2313	-2.61843	2.6	0.816703
S2312	-5.06872	2.6	0.816703
S2311	-7.57574	2.59	0.81811
S2310	-6.7833	2.59	0.81811
S2309	-9.49629	2.64	0.81102
S2308	-6.53191	2.54	0.825065
S2307	-4.79558	2.53	0.82644
S2306	-7.55971	2.6	0.816703
S2305	-8.77738	2.58	0.819512
S2304	-6.21809	2.59	0.81811
S2303	-3.44338	2.61	0.81529
S2302	-8.21868	2.66	0.808145
S2301	-6.81207	2.14	0.875824
S2300	-7.30317	2.6	0.816703
S2299	-6.21729	2.52	0.827809
S2298	-6.76782	2.48	0.833232
S2297	-6.85238	2.54	0.825065
S2296	-12.7826	2.54	0.825065
S2295	-2.72341	2.55	0.823685
S2294	-3.6828	2.53	0.82644
S2293	-6.16205	2.58	0.819512
S2292	-4.17959	2.55	0.823685
S2291	-4.34145	2.59	0.81811
S2289	-8.11358	2.61	0.81529
S2288	-6.20792	2.69	0.803793
S2287	-9.16934	2.55	0.823685
S2286	-8.15412	2.57	0.820908
S2285	-4.3688	2.53	0.82644
S2284	-5.11778	2.53	0.82644
S2283	-7.47896	2.62	0.813872
S2282	-4.84015	2.59	0.81811
S2281	-6.14898	2.49	0.831884
S2280	-7.88413	2.57	0.820908
S2279	-6.6886	2.63	0.812448
S2278	-8.95112	2.57	0.820908
S2277	-6.5444	2.46	0.835911
S2276	-10.0256	2.54	0.825065
S2275	-8.00556	2.49	0.831884
S2274	-17.0729	2.59	0.81811
S2273	-13.5201	2.59	0.81811
S2272	-9.09944	2.52	0.827809
S2271	-6.78184	2.52	0.827809
S2270	-8.42621	2.54	0.825065
S2269	-8.7535	1.73	0.918848
S2268	-9.35014	2.52	0.827809
S2267	-9.12238	2.57	0.820908
S2266	-8.71063	2.45	0.837242
S2265	-7.9615	2.55	0.823685
S2264	-11.572	2.6	0.816703
S2263	-10.2248	2.56	0.822299
S2262	-9.29881	2.48	0.833232
S2261	-8.09019	2.58	0.819512
S2260	-12.0821	2.56	0.822299
S2259	-7.04414	2.57	0.820908
S2258	-9.14084	2.62	0.813872
S2257	-9.16837	2.53	0.82644
S2256	-8.69831	2.54	0.825065
S2255	-9.82187	2.53	0.82644
S2254	-9.98099	2.46	0.835911
S2253	-8.27057	2.54	0.825065
S2252	-9.31432	2.56	0.822299
S2251	-8.89274	2.56	0.822299
S2250	-8.82119	2.59	0.81811
S2249	-9.60866	1.57	0.933164
S2248	-8.44555	2.57	0.820908
S2247	-8.65971	2.59	0.81811
S2246	-11.6108	2.5	0.830531
S2245	-6.02188	2.48	0.833232
S2244	-8.17968	2.51	0.829173
S2243	-8.23937	2.54	0.825065
S2242	-7.91092	2.54	0.825065
S2241	-8.00983	2.51	0.829173
S2240	-5.97666	2.57	0.820908
S2239	-10.6716	2.61	0.81529
S2238	-8.92328	2.56	0.822299
S2237	-3.59489	2.52	0.827809
S2236	-8.37026	2.58	0.819512
S2235	-7.5559	2.51	0.829173
S2234	-6.87666	2.56	0.822299
S2233	-7.30928	2.53	0.82644
S2232	-6.01272	2.5	0.830531
S2231	-8.47704	2.56	0.822299
S2230	-7.16736	2.57	0.820908
S2229	-9.89729	2.59	0.81811
S2228	-8.23936	2.54	0.825065
S2227	-8.4574	2.55	0.823685
S2226	-6.80554	2.55	0.823685
S2225	-9.1181	2.57	0.820908
S2224	-8.71591	2.55	0.823685
S2223	-8.66013	2.54	0.825065
S2222	-7.52713	2.61	0.81529
S2221	-9.39545	2.49	0.831884
S2220	-9.81114	2.6	0.816703
S2219	-8.62311	2.51	0.829173
S2218	-8.91262	2.52	0.827809
S2217	-8.04006	2.57	0.820908
S2216	-10.2857	2.52	0.827809
S2215	-8.74652	2.51	0.829173
S2214	-8.52546	2.51	0.829173
S2213	-7.5348	2.64	0.81102
S2212	-8.60887	2.52	0.827809
S2210	-9.53571	2.53	0.82644
S2209	-9.87687	2.55	0.823685
S2208	-6.79089	2.58	0.819512
S2207	-9.85143	2.56	0.822299
S2206	-9.48078	2.53	0.82644
S2205	-8.49869	2.55	0.823685
S2204	-8.41037	2.56	0.822299
S2203	-8.41792	2.6	0.816703
S2202	-12.3247	2.52	0.827809
S2201	-10.3362	2.59	0.81811
S2200	-8.87481	2.53	0.82644
S2199	-10.1673	2.61	0.81529
S2198	-8.66699	2.54	0.825065
S2197	-8.9197	2.55	0.823685
S2196	-9.85764	2.59	0.81811
S2195	-7.10871	2.53	0.82644
S2194	-10.1502	2.57	0.820908
S2193	-7.8033	2.32	0.854056
S2192	-8.11049	2.53	0.82644
S2191	-8.74677	2.5	0.830531
S2190	-11.6638	2.57	0.820908
S2188	-10.2941	2.57	0.820908
S2187	-9.04986	2.58	0.819512
S2186	-8.35472	2.51	0.829173
S2185	-8.93023	2.54	0.825065
S2184	-7.79515	2.52	0.827809
S2183	-8.91214	2.56	0.822299
S2182	-8.64602	2.55	0.823685
S2181	-2.94669	2.54	0.825065
S2180	-9.6669	2.62	0.813872
S2179	-8.66021	2.49	0.831884
S2178	-8.63643	2.61	0.81529
S2177	-3.65091	2.55	0.823685
S2176	-4.66806	2.57	0.820908
S2175	-4.00852	2.58	0.819512
S2174	-3.41067	2.52	0.827809
S2173	-4.64656	2.53	0.82644
S2172	-4.08311	2.51	0.829173
S2171	-1.0389	2.47	0.834574
S2170	-1.23767	2.61	0.81529
S2169	-1.84353	2.52	0.827809
S2168	-4.92452	2.53	0.82644
S2167	-1.19502	2.53	0.82644
S2166	-4.19434	2.53	0.82644
S2165	-0.979555	2.59	0.81811
S2164	-3.73718	2.57	0.820908
S2163	-3.69399	2.48	0.833232
S2162	-5.9594	2.52	0.827809
S2161	-4.07514	2.6	0.816703
S2160	-4.69191	2.54	0.825065
S2159	-3.28676	2.54	0.825065
S2158	-3.93127	2.57	0.820908
S2157	-0.637901	2.54	0.825065
S2155	-1.87573	2.51	0.829173
S2154	-1.4227	2.45	0.837242
S2153	-4.07989	2.59	0.81811
S2152	-0.910537	2.57	0.820908
S2151	-2.6126	2.6	0.816703
S2150	-5.87165	2.54	0.825065
S2149	-1.21879	2.52	0.827809
S2148	-4.57895	2.54	0.825065
S2147	-5.50202	2.58	0.819512
S2146	-3.46716	2.63	0.812448
S2145	-4.59393	2.53	0.82644
S2144	-3.0242	2.55	0.823685
S2143	-4.41757	2.51	0.829173
S2142	-5.93553	2.58	0.819512
S2141	-4.11874	2.51	0.829173
S2140	-4.59626	2.6	0.816703
S2139	-5.70154	2.47	0.834574
S2138	-2.54608	2.59	0.81811
S2137	-2.49067	2.59	0.81811
S2136	-1.4604	2.51	0.829173
S2135	-4.15937	2.51	0.829173
S2134	-3.77121	2.56	0.822299
S2133	-4.16247	2.49	0.831884
S2132	-3.62262	2.49	0.831884
S2131	-6.30971	2.45	0.837242
S2130	-5.53606	2.54	0.825065
S2129	-6.138	2.56	0.822299
S2128	-8.47779	2.62	0.813872
S2127	-4.84077	2.56	0.822299
S2126	-5.17245	2.56	0.822299
S2124	-8.36819	2.55	0.823685
S2123	-14.6167	2.65	0.809585
S2121	-6.89866	2.62	0.813872
S2120	-6.75034	2.55	0.823685
S2119	-8.62111	2.65	0.809585
S2118	-13.6251	2.56	0.822299
S2117	-13.6392	2.6	0.816703
S2115	-7.02716	2.55	0.823685
S2114	-9.09019	2.52	0.827809
S2113	-7.33701	2.61	0.81529
S2112	-7.38414	2.6	0.816703
S2111	-6.15048	2.58	0.819512
S2110	-7.72626	2.56	0.822299
S2109	-5.54324	2.56	0.822299
S2108	-11.9826	2.59	0.81811
S2107	-8.21505	2.6	0.816703
S2106	-6.69051	2.63	0.812448
S2105	-8.18545	2.56	0.822299
S2104	-10.2788	2.59	0.81811
S2103	-14.0975	2.59	0.81811
S2101	-8.57955	2.54	0.825065
S2100	-7.48386	2.6	0.816703
S2099	-6.58961	2.48	0.833232
S2098	-6.57642	2.49	0.831884
S2097	-4.42487	2.55	0.823685
S2096	-4.52276	2.54	0.825065
S2095	-9.566	2.53	0.82644
S2093	-7.19638	2.51	0.829173
S2092	-6.8075	2.58	0.819512
S2091	-4.68351	2.62	0.813872
S2090	-5.7343	2.56	0.822299
S2089	-3.53525	2.59	0.81811
S2088	-7.25157	2.58	0.819512
S2087	-8.27528	2.52	0.827809
S2086	-3.94328	2.55	0.823685
S2085	-8.53848	2.55	0.823685
S2084	-6.16115	2.56	0.822299
S2083	-8.46919	2.57	0.820908
S2082	-6.63808	2.58	0.819512
S2081	-5.48906	2.55	0.823685
S2080	-14.6015	2.63	0.812448
S2079	-5.31778	2.52	0.827809
S2078	-13.2215	2.59	0.81811
S2077	-9.40632	2.56	0.822299
S2076	-6.12536	2.57	0.820908
S2075	-10.2693	2.59	0.81811
S2074	-6.54015	2.54	0.825065
S2073	-8.43387	2.48	0.833232
S2072	-13.3128	2.64	0.81102
S2071	-7.71248	2.5	0.830531
S2070	-9.07385	2.59	0.81811
S2069	-8.83499	2.51	0.829173
S2068	-5.74818	2.62	0.813872
S2067	-5.00353	2.57	0.820908
S2066	-7.87943	2.53	0.82644
S2065	-7.24107	2.55	0.823685
S2064	-13.8876	2.61	0.81529
S2063	-9.80652	2.59	0.81811
S2062	-5.73429	2.55	0.823685
S2061	-7.51381	2.54	0.825065
S2060	-5.98516	2.55	0.823685
S2059	-6.86904	2.55	0.823685
S2058	-8.62041	2.49	0.831884
S2057	-5.95179	2.58	0.819512
S2056	-9.27555	2.59	0.81811
S2055	-8.02994	2.49	0.831884
S2054	-6.67496	2.46	0.835911
S2053	-7.24567	2.53	0.82644
S2052	-12.6965	2.53	0.82644
S2051	-6.20383	2.55	0.823685
S2050	-9.5025	2.59	0.81811
S2049	-2.683	2.46	0.835911
S2048	-3.37607	2.54	0.825065
S2047	-15.0002	2.57	0.820908
S2046	-6.78934	2.57	0.820908
S2045	-11.3192	2.6	0.816703
S2044	-6.05535	2.61	0.81529
S2043	-7.77407	4.38	0.479816
S2042	-8.1848	2.57	0.820908
S2041	-13.2187	2.57	0.820908
S2040	-9.36552	2.54	0.825065
S2039	-9.70163	2.51	0.829173
S2038	-9.56108	2.53	0.82644
S2037	-9.01374	2.5	0.830531
S2036	-8.08571	2.61	0.81529
S2035	-6.63607	2.58	0.819512
S2034	-5.75568	2.54	0.825065
S2033	-3.56195	2.51	0.829173
S2032	-5.25674	2.56	0.822299
S2030	-8.83098	2.62	0.813872
S2029	-4.80233	2.56	0.822299
S2028	-5.10932	2.48	0.833232
S2027	-4.87964	2.56	0.822299
S2024	-6.39713	2.54	0.825065
S2023	-3.70687	2.53	0.82644
S2022	-3.54084	2.59	0.81811
S2018	-1.16998	2.6	0.816703
S2017	-2.21357	2.57	0.820908
S2016	-3.42694	2.59	0.81811
S2015	-6.13278	2.52	0.827809
S2014	-5.94039	2.51	0.829173
S2013	-7.0461	2.51	0.829173
S2012	-4.81399	2.54	0.825065
S2011	-2.00591	2.56	0.822299
S2009	-4.08221	2.53	0.82644
S2008	-5.84003	2.56	0.822299
S2007	-9.05078	2.59	0.81811
S2006	-10.1886	2.56	0.822299
S2005	-7.96198	2.64	0.81102
S2004	-8.64195	2.55	0.823685
S2003	-6.32763	2.52	0.827809
S1553	-6.69933	2.54	0.825065
S1552	-8.92387	2.58	0.819512
S1551	-8.93002	2.61	0.81529
S1550	-9.59243	2.52	0.827809
S1549	-9.2602	2.6	0.816703
S1548	-8.79287	2.56	0.822299
S1547	-8.53254	2.5	0.830531
S1546	-10.1801	2.53	0.82644
S1545	-9.2419	2.52	0.827809
S1544	-8.40986	2.53	0.82644
S1543	-9.35098	2.61	0.81529
S1542	-6.21931	2.46	0.835911
S1541	-5.60826	2.56	0.822299
S1540	-7.15307	2.58	0.819512
S1539	-8.03125	2.53	0.82644
S1538	-4.67843	2.56	0.822299
S1537	-12.2991	2.53	0.82644
S1536	-7.30204	2.56	0.822299
S1535	-7.57045	2.5	0.830531
S1534	-3.35997	2.54	0.825065
S1533	-5.04513	2.57	0.820908
S1532	-5.70883	2.56	0.822299
S1531	-7.54977	2.59	0.81811
S1530	-9.21539	2.56	0.822299
S1529	-5.60829	2.59	0.81811
S1528	-7.94795	2.55	0.823685
S1527	-2.27524	2.52	0.827809
S1526	-9.85655	2.6	0.816703
S1525	-4.39339	2.54	0.825065
S1524	-14.6345	2.54	0.825065
S1523	-4.48703	2.59	0.81811
S1522	-8.36972	2.58	0.819512
S1521	-7.31155	2.49	0.831884
S1520	-4.6719	2.59	0.81811
S1519	-4.58732	2.51	0.829173
S1518	-9.3772	2.57	0.820908
S1517	-4.4802	2.58	0.819512
S1516	-6.46762	2.57	0.820908
S1515	-10.7087	2.59	0.81811
S1514	-3.46673	2.58	0.819512
S1513	-6.10929	2.54	0.825065
S1512	-3.83732	2.51	0.829173
S1511	-6.39685	2.53	0.82644
S1510	-9.43054	2.59	0.81811
S1509	-4.43234	2.53	0.82644
S1508	-8.05501	2.55	0.823685
S1507	-12.4833	2.56	0.822299
S1506	-6.61634	2.54	0.825065
S1505	-4.68948	2.56	0.822299
S1504	-4.92601	2.55	0.823685
S1503	-9.63431	2.51	0.829173
S1502	-8.03459	2.57	0.820908
S1501	-6.75247	2.53	0.82644
S1500	-2.436	2.61	0.81529
S1499	-4.40894	2.61	0.81529
S1498	-5.50824	2.55	0.823685
S1497	-7.38586	2.58	0.819512
S1496	-5.64508	2.61	0.81529
S1495	-10.0785	2.56	0.822299
S1494	-7.76415	2.51	0.829173
S1493	-9.54446	2.61	0.81529
S1492	-5.84301	2.54	0.825065
S1491	-9.06677	2.59	0.81811
S1490	-9.9855	2.62	0.813872
S1489	-1.95799	2.5	0.830531
S1488	-4.93782	2.57	0.820908
S1487	-5.84372	2.62	0.813872
S1486	-2.85927	2.56	0.822299
S1485	-9.64606	2.61	0.81529
S1484	-3.14878	2.6	0.816703
S1483	-14.7253	2.62	0.813872
S1482	-5.86316	2.59	0.81811
S1481	1.41434	2.54	0.825065
S1479	-1.2157	2.62	0.813872
S1478	-7.94453	2.56	0.822299
S1477	0.284187	2.59	0.81811
S1476	-3.76813	2.54	0.825065
S1475	-4.16655	2.6	0.816703
S1474	-6.09332	2.55	0.823685
S1473	-4.26926	2.53	0.82644
S1472	-3.53688	2.62	0.813872
S1471	0.151382	2.54	0.825065
S1470	-5.04119	4.48	0.455792
S1469	-10.0212	2.64	0.81102
S1468	-10.2426	2.59	0.81811
S1467	-1.85552	2.63	0.812448
S1466	-0.14571	2.53	0.82644
S1465	-4.52593	2.45	0.837242
S1464	-0.0841409	2.54	0.825065
S1463	-7.84543	2.54	0.825065
S1462	-9.55312	2.57	0.820908
S1461	-8.94624	2.56	0.822299
S1460	-8.5494	2.54	0.825065
S1459	-8.97208	2.54	0.825065
S1458	-0.793962	2.53	0.82644
S1457	-6.23404	2.56	0.822299
S1456	-4.02686	2.59	0.81811
S1455	-0.061467	2.62	0.813872
S1454	-11.5516	2.57	0.820908
S1453	-5.29783	2.57	0.820908
S1452	-13.5187	2.61	0.81529
S1451	-1.4592	2.59	0.81811
S1450	0.764383	2.58	0.819512
S1449	-9.86764	2.56	0.822299
S1448	-6.7175	2.51	0.829173
S1447	-0.438408	2.55	0.823685
S1446	-8.07703	2.58	0.819512
S1445	-7.30275	2.55	0.823685
S1444	-3.89333	2.59	0.81811
S1443	-10.2089	2.59	0.81811
S1442	1.25511	2.59	0.81811
S1441	-0.0704536	2.6	0.816703
S1440	-2.81487	2.62	0.813872
S1438	-8.97587	2.54	0.825065
S1437	-4.56192	2.52	0.827809
S1436	-6.08787	2.51	0.829173
S1435	-8.9088	2.57	0.820908
S1434	-6.52028	2.52	0.827809
S1433	-3.89019	2.52	0.827809
S1431	-6.23216	2.57	0.820908
S1430	-5.4091	2.49	0.831884
S1429	-7.38605	2.63	0.812448
S1428	-5.42037	2.59	0.81811
S1427	-9.15807	2.54	0.825065
S1426	-6.80568	2.59	0.81811
S1425	-8.35645	2.56	0.822299
S1424	-8.19941	2.56	0.822299
S1423	-8.31257	2.55	0.823685
S1422	-4.65087	2.56	0.822299
S1421	-4.08615	2.52	0.827809
S1420	-1.18571	2.53	0.82644
S1419	-1.24122	2.56	0.822299
S1418	-0.265366	2.52	0.827809
S1417	-3.23164	2.62	0.813872
S1416	-3.24922	2.54	0.825065
S1415	-3.69257	2.62	0.813872
S1414	-2.27579	2.56	0.822299
S1413	-1.5619	2.54	0.825065
S1412	-2.6036	2.65	0.809585
S1411	-3.31768	2.56	0.822299
S1410	-1.75136	2.58	0.819512
S1409	-2.56018	2.53	0.82644
S1408	-0.791348	2.56	0.822299
S1407	-0.00907464	2.57	0.820908
S1406	-2.44578	2.57	0.820908
S1405	-3.2266	2.6	0.816703
S1404	-4.4451	2.55	0.823685
S1403	-3.07993	2.55	0.823685
S1401	-2.26676	2.47	0.834574
S1400	-3.97061	2.57	0.820908
S1399	-3.9791	2.52	0.827809
S1397	-1.24324	2.59	0.81811
S1396	-1.5138	2.51	0.829173
S1395	-4.09188	2.54	0.825065
S1394	-0.932165	2.49	0.831884
S1393	-3.53059	2.57	0.820908
S1392	-4.85249	2.56	0.822299
S1391	-1.5501	2.52	0.827809
S1390	-1.22616	2.53	0.82644
S1389	-3.46818	2.5	0.830531
S1388	-3.48557	2.54	0.825065
S1387	-3.03853	2.62	0.813872
S1386	-1.87068	2.5	0.830531
S1385	-3.27583	2.67	0.8067
S1384	-1.32156	2.55	0.823685
S1383	-3.30461	2.54	0.825065
S1382	-2.22649	2.58	0.819512
S1381	-3.45172	2.51	0.829173
S1380	-0.525213	2.66	0.808145
S1379	-1.03254	2.55	0.823685
S1378	-4.85349	2.59	0.81811
S1377	-3.04862	2.55	0.823685
S1376	-3.23899	2.56	0.822299
S1375	-1.40467	2.58	0.819512
S1374	-0.57493	2.57	0.820908
S1373	-0.932982	2.54	0.825065
S1372	1.0007	2.57	0.820908
S1371	-3.61247	2.5	0.830531
S1370	-6.4329	2.5	0.830531
S1369	-1.85421	2.62	0.813872
S1368	-4.98435	2.6	0.816703
S1367	-8.88125	2.52	0.827809
S1366	-6.15258	2.59	0.81811
S1365	-11.2722	2.56	0.822299
S1364	-10.5033	2.52	0.827809
S1363	-11.7812	2.51	0.829173
S1362	-8.12948	2.54	0.825065
S1361	-11.8485	2.56	0.822299
S1360	-9.17085	2.54	0.825065
S1359	-8.80767	2.52	0.827809
S1358	-6.88455	2.6	0.816703
S1357	-8.43398	2.65	0.809585
S1356	-5.75084	2.53	0.82644
S1355	-10.9043	2.57	0.820908
S1354	-5.76535	2.49	0.831884
S1353	-5.28951	2.52	0.827809
S1352	-1.4249	2.55	0.823685
S1351	-7.35394	2.55	0.823685
S1350	-2.54045	2.54	0.825065
S1349	-3.86081	2.57	0.820908
S1348	-3.94974	2.55	0.823685
S1347	-4.84244	2.59	0.81811
S1346	-7.1613	2.52	0.827809
S1345	-5.55865	2.55	0.823685
S1344	-3.72842	2.54	0.825065
S1343	-2.39975	2.6	0.816703
S1342	-4.87409	2.55	0.823685
S1341	-3.42642	2.49	0.831884
S1340	-4.39264	2.46	0.835911
S1339	-7.30945	2.59	0.81811
S1338	-3.01352	2.55	0.823685
S1337	1.99536	2.53	0.82644
S1336	-2.97321	2.54	0.825065
S1335	-4.61647	2.53	0.82644
S1334	-0.980517	2.52	0.827809
S1333	-3.96222	2.57	0.820908
S1332	-5.20181	2.57	0.820908
S1331	-4.21102	2.48	0.833232
S1330	-2.42362	2.58	0.819512
S1329	-5.43683	2.6	0.816703
S1328	-7.21524	2.57	0.820908
S1327	-2.36719	2.53	0.82644
S1326	-4.21593	2.55	0.823685
S1325	-5.95296	2.6	0.816703
S1324	-6.09029	2.54	0.825065
S1323	-5.83144	2.62	0.813872
S1322	-4.47926	2.56	0.822299
S1321	-7.42772	2.5	0.830531
S1320	-4.90968	2.55	0.823685
S1319	-5.95756	2.51	0.829173
S1318	-5.36566	2.56	0.822299
S1317	-5.37234	2.52	0.827809
S1316	-6.46698	2.59	0.81811
S1315	-6.21552	2.58	0.819512
S1314	-4.72217	2.55	0.823685
S1313	-7.3849	2.56	0.822299
S1312	-6.49859	2.52	0.827809
S1311	-6.24893	2.51	0.829173
S1310	-4.68807	2.46	0.835911
S1309	-5.53649	2.53	0.82644
S1308	-5.54481	2.57	0.820908
S1307	-3.2561	2.49	0.831884
S1306	-6.43243	2.55	0.823685
S1305	-6.08418	2.52	0.827809
S1304	-7.39176	2.63	0.812448
S1303	-8.44954	2.55	0.823685
S1302	-5.97583	2.55	0.823685
S1301	-3.03382	2.55	0.823685
S1300	-7.06983	2.55	0.823685
S1299	-6.28391	2.57	0.820908
S1298	-6.48481	2.56	0.822299
S1297	-4.71294	2.51	0.829173
S1296	-5.29292	2.53	0.82644
S1295	-5.38861	2.54	0.825065
S1294	-7.34957	2.57	0.820908
S1293	-3.33986	2.56	0.822299
S1292	-4.53934	2.56	0.822299
S1291	-8.67695	2.57	0.820908
S1290	-6.75941	2.56	0.822299
S1289	-6.49641	2.56	0.822299
S1288	-5.44335	2.54	0.825065
S1287	-4.01285	2.61	0.81529
S1286	1.19241	2.6	0.816703
S1285	-3.91943	2.58	0.819512
S1284	-6.72474	2.52	0.827809
S1283	-4.38555	2.51	0.829173
S1282	-5.81309	2.57	0.820908
S1281	-5.45059	2.55	0.823685
S1280	-4.43255	2.61	0.81529
S1279	-4.7681	2.54	0.825065
S1278	-3.57264	2.52	0.827809
S1277	-6.04636	2.56	0.822299
S1276	-6.47541	2.55	0.823685
S1275	-8.54085	2.49	0.831884
S1274	-6.46445	2.5	0.830531
S1273	-7.02863	2.59	0.81811
S1272	-4.48107	2.53	0.82644
S1271	-5.09238	2.59	0.81811
S1270	-4.18771	2.56	0.822299
S1269	-5.35273	2.6	0.816703
S1268	-4.96306	2.5	0.830531
S1267	-7.49766	2.58	0.819512
S1266	-6.66946	2.57	0.820908
S1265	-8.26787	2.48	0.833232
S1264	-6.48708	2.57	0.820908
S1263	-5.87578	2.54	0.825065
S1262	-5.45724	2.6	0.816703
S1261	-5.34871	2.58	0.819512
S1260	-1.53348	2.57	0.820908
S1259	-3.43773	2.56	0.822299
S1258	-6.84491	2.57	0.820908
S1257	-6.26921	2.58	0.819512
S1256	-3.75613	2.55	0.823685
S1255	-2.75386	2.56	0.822299
S1254	-4.73269	2.62	0.813872
S1253	-3.8566	2.59	0.81811
S1252	-1.72193	2.54	0.825065
S1251	-2.25806	2.45	0.837242
S1250	-4.27236	2.59	0.81811
S1249	-4.56604	2.55	0.823685
S1248	-2.20889	2.49	0.831884
S1247	-4.69009	2.54	0.825065
S1246	-2.65835	2.57	0.820908
S1245	-6.0215	2.49	0.831884
S1244	-4.23339	2.56	0.822299
S1243	-1.32851	2.57	0.820908
S1242	-3.57312	2.55	0.823685
S1241	-2.71011	2.51	0.829173
S1240	-2.65287	2.52	0.827809
S1239	-1.99713	2.56	0.822299
S1238	0.23013	2.58	0.819512
S1237	-3.61311	2.58	0.819512
S1236	-5.1845	2.6	0.816703
S1235	-2.95803	2.5	0.830531
S1234	-1.74346	2.57	0.820908
S1233	-4.52563	2.6	0.816703
S1232	-4.49042	2.58	0.819512
S1231	-4.15469	2.53	0.82644
S1230	-3.58	2.61	0.81529
S1229	-5.5656	2.54	0.825065
S1228	-2.1703	2.52	0.827809
S1227	-3.48949	2.53	0.82644
S1226	-2.4484	2.55	0.823685
S1225	-3.39018	2.55	0.823685
S1224	-4.03721	2.59	0.81811
S1223	-5.81428	2.52	0.827809
S1222	-3.59247	2.53	0.82644
S1221	-4.64114	2.52	0.827809
S1220	-3.07629	2.57	0.820908
S1219	-4.483	2.59	0.81811
S1218	-2.90368	2.56	0.822299
S1217	-4.4831	2.52	0.827809
S1216	-2.67615	2.53	0.82644
S1215	-1.82927	2.54	0.825065
S1214	-2.85053	2.59	0.81811
S1213	-5.91743	2.6	0.816703
S1212	-1.84041	2.53	0.82644
S1211	-6.26513	2.56	0.822299
S1210	-3.53604	2.53	0.82644
S1209	-5.41338	2.56	0.822299
S1208	-5.24639	2.63	0.812448
S1207	-5.41916	2.58	0.819512
S1206	-2.97818	2.5	0.830531
S1205	-3.95736	2.56	0.822299
S1204	-4.08712	2.6	0.816703
S1203	-0.505974	2.52	0.827809
S1202	-7.21599	2.58	0.819512
S1201	-5.2213	2.57	0.820908
S1200	-6.28259	2.58	0.819512
S1199	-2.94295	2.59	0.81811
S1198	-4.44007	2.56	0.822299
S1197	-5.68346	2.57	0.820908
S1196	-5.64381	2.49	0.831884
S1195	-1.56809	2.48	0.833232
S1194	-5.63766	2.51	0.829173
S1193	-4.89571	2.55	0.823685
S1192	-4.40072	2.48	0.833232
S1191	-2.72646	2.58	0.819512
S1190	-3.11218	2.58	0.819512
S1189	-6.54709	2.52	0.827809
S1188	-3.57901	2.53	0.82644
S1187	-2.19373	2.6	0.816703
S1186	-5.74879	2.63	0.812448
S1185	-7.27112	2.53	0.82644
S1184	-3.29959	2.59	0.81811
S1183	-4.31234	2.56	0.822299
S1181	-0.378777	2.55	0.823685
S1180	-1.12895	2.5	0.830531
S1179	-3.04842	2.57	0.820908
S1178	-2.9419	2.54	0.825065
S1177	-4.20886	2.47	0.834574
S1176	-1.75155	2.55	0.823685
S1175	-0.640062	2.57	0.820908
S1174	-1.18185	2.6	0.816703
S1173	-5.89235	2.52	0.827809
S1172	-1.13802	2.47	0.834574
S1171	-0.20482	2.49	0.831884
S1170	-2.73078	2.6	0.816703
S1169	-5.43062	2.59	0.81811
S1168	-3.65716	2.53	0.82644
S1167	-7.27679	2.56	0.822299
S1166	-4.63812	2.52	0.827809
S1165	-1.12143	2.6	0.816703
S1164	-2.67122	2.49	0.831884
S1163	-4.43658	2.54	0.825065
S1162	-1.14046	2.55	0.823685
S1161	0.25449	2.59	0.81811
S1160	-5.18775	2.52	0.827809
S1159	-3.3284	2.5	0.830531
S1158	-0.39744	2.53	0.82644
S1157	-7.02099	2.55	0.823685
S1156	-3.2411	2.62	0.813872
S1155	-5.82235	2.57	0.820908
S1154	-5.99878	2.47	0.834574
S1153	-1.37255	2.52	0.827809
S1152	-4.9576	2.51	0.829173
S1151	-6.34268	2.57	0.820908
S1150	-2.98438	2.57	0.820908
S1149	-2.45407	2.6	0.816703
S1148	-6.9137	2.65	0.809585
S1147	1.66502	2.61	0.81529
S1146	-3.10737	2.58	0.819512
S1145	-3.36074	2.54	0.825065
S1144	-2.85387	2.57	0.820908
S1143	-2.51514	2.48	0.833232
S1142	-4.71795	2.55	0.823685
S1141	-5.23628	2.53	0.82644
S1140	-6.31013	2.58	0.819512
S1139	-3.60195	2.57	0.820908
S1138	-5.03734	2.57	0.820908
S1137	-4.2988	2.61	0.81529
S1136	-5.43671	2.59	0.81811
S1135	-2.90937	2.54	0.825065
S1134	-1.64212	2.63	0.812448
S1133	-5.90953	2.6	0.816703
S1132	-5.33941	2.55	0.823685
S1131	-0.220139	2.55	0.823685
S1130	-6.27964	2.62	0.813872
S1129	-4.68329	2.57	0.820908
S1128	-2.18151	2.58	0.819512
S1127	-3.28943	2.5	0.830531
S1126	-1.36101	2.57	0.820908
S1125	-4.1346	2.22	0.866367
S1124	-6.33102	2.54	0.825065
S1123	-8.95685	2.65	0.809585
S1122	-6.2087	2.54	0.825065
S1121	-8.00739	2.64	0.81102
S1120	-6.98018	2.58	0.819512
S1119	-3.27063	2.54	0.825065
S1118	-9.12704	2.56	0.822299
S1117	-8.13703	2.49	0.831884
S1116	-8.88295	2.56	0.822299
S1115	-7.41108	2.52	0.827809
S1114	-6.68205	2.52	0.827809
S1113	-8.27023	2.48	0.833232
S1112	-9.16282	2.6	0.816703
S1111	-6.7726	2.57	0.820908
S1110	-9.25874	2.6	0.816703
S1109	-8.33241	2.59	0.81811
S1108	-8.37111	2.55	0.823685
S1107	-7.54982	2.5	0.830531
S1106	-8.06545	2.68	0.805249
S1105	-8.67009	2.59	0.81811
S1104	-7.78408	2.51	0.829173
S1103	-4.89361	2.55	0.823685
S1102	-7.1196	2.51	0.829173
S1101	-6.70547	2.53	0.82644
S1100	-7.37451	2.56	0.822299
S1099	-8.05268	2.53	0.82644
S1098	-8.32113	2.56	0.822299
S1097	-5.30678	2.57	0.820908
S1096	-6.71018	2.57	0.820908
S1095	-10.649	2.55	0.823685
S1094	-5.55225	2.56	0.822299
S1093	-6.29287	2.57	0.820908
S1092	-6.00152	2.51	0.829173
S1091	-6.24073	2.57	0.820908
S1090	-2.25789	2.6	0.816703
S1089	-6.92103	2.48	0.833232
S1088	-8.82697	2.65	0.809585
S1087	-5.92449	2.54	0.825065
S1086	-6.82357	2.54	0.825065
S1085	-8.76951	2.56	0.822299
S1084	-9.01733	2.54	0.825065
S1083	-7.88557	2.6	0.816703
S1082	-7.57483	2.52	0.827809
S1081	-9.6366	2.58	0.819512
S1080	-6.11769	2.51	0.829173
S1079	-7.68552	2.59	0.81811
S1078	-6.29129	2.55	0.823685
S1077	-7.60342	2.55	0.823685
S1076	-7.92592	2.55	0.823685
S1075	-6.38812	2.55	0.823685
S1074	-8.1145	2.51	0.829173
S1073	-11.0221	2.48	0.833232
S1072	-5.62201	2.51	0.829173
S1071	-8.86059	2.58	0.819512
S1070	-8.44452	2.56	0.822299
S1069	-8.7916	2.56	0.822299
S1068	-7.81232	2.53	0.82644
S1067	-5.09269	2.64	0.81102
S1066	-5.04915	2.61	0.81529
S1065	-8.051	2.62	0.813872
S1064	-7.12345	2.68	0.805249
S1063	-5.81295	2.59	0.81811
S1062	-6.46094	2.54	0.825065
S1061	-5.80688	2.55	0.823685
S1060	-5.50155	2.6	0.816703
S1059	-7.43029	2.45	0.837242
S1058	-5.59309	2.53	0.82644
S1057	-5.43525	2.54	0.825065
S1056	-11.7198	2.57	0.820908
S1055	-8.37361	2.52	0.827809
S1054	-7.62752	2.49	0.831884
S1053	-9.43378	2.6	0.816703
S1052	-9.68604	2.55	0.823685
S1051	-4.71916	2.61	0.81529
S1050	-7.40676	2.62	0.813872
S1049	-6.41923	2.59	0.81811
S1048	-8.01478	2.63	0.812448
S1047	-7.36062	2.56	0.822299
S1046	-5.58936	2.47	0.834574
S1045	-8.03237	2.55	0.823685
S1044	-7.17459	2.53	0.82644
S1043	-8.74584	2.53	0.82644
S1042	-7.84094	2.56	0.822299
S1041	-7.65372	2.49	0.831884
S1040	-7.47355	2.58	0.819512
S1039	-6.13171	2.51	0.829173
S1038	-4.82848	2.57	0.820908
S1037	-9.13612	2.53	0.82644
S1036	-3.42888	2.59	0.81811
S1035	-2.76086	2.67	0.8067
S1034	-3.6046	2.51	0.829173
S1033	-3.71777	2.5	0.830531
S1032	-4.85347	2.54	0.825065
S1031	-6.05869	2.56	0.822299
S1030	-4.86024	2.53	0.82644
S1029	-5.45962	2.56	0.822299
S1028	-7.79777	2.57	0.820908
S1027	-6.77258	2.61	0.81529
S1026	-7.784	2.55	0.823685
S1025	-6.4498	2.6	0.816703
S1024	-10.123	2.56	0.822299
S1023	-7.58687	2.54	0.825065
S1022	-5.46185	2.64	0.81102
S1021	-4.30166	2.61	0.81529
S1020	-5.263	2.6	0.816703
S1019	-4.7256	2.51	0.829173
S1018	-8.12183	2.6	0.816703
S1017	-5.50297	2.64	0.81102
S1016	-9.3816	2.54	0.825065
S1015	-7.07467	2.54	0.825065
S1014	-5.94467	2.53	0.82644
S1013	-7.186	2.51	0.829173
S1012	-6.65782	2.61	0.81529
S1011	-2.75281	2.64	0.81102
S1010	-6.45591	2.61	0.81529
S1009	-7.14286	2.55	0.823685
S1008	-2.0342	2.66	0.808145
S1007	-7.40964	2.63	0.812448
S1006	-8.79432	2.6	0.816703
S1005	-8.78731	2.52	0.827809
S1004	-5.42339	2.46	0.835911
S1003	-11.4663	2.53	0.82644
S1002	-8.08626	2.52	0.827809
S1001	-7.93207	2.56	0.822299
Lauranne	2.87124	1.02	0.97179
Penta	15.231	1.02	0.97179
P._webbii	7.51536	1.18	0.962245
P._scoparia	-11.9026	4.19	0.523967
Orientalis_3	-11.9666	4.62	0.421247
Nonpareil	-13.363	1.9	0.902115
Nemaguard	0.0105161	5.94	0.0432863
Masbovera	5.33833	1.81	0.911169
Marta	-2.58483	1.06	0.969534
Felisia	10.6231	2.47	0.834574
Bertina	1.34405	1.67	0.924379
Mardia	18.5197	2.64	0.81102
Marcona	-17.7688	1.05	0.970106
Malaguenia	-9.6064	2.77	0.79195
Makako	19.2323	1.48	0.940607
Jordi	-11.9395	2.74	0.796432
ITAP_1	-13.2089	2.41	0.842514
GREMPA_FxT_283	-3.13133	1.46	0.942202
Glorieta	4.48827	2.19	0.869954
Garnem	0.0330468	6.01	0.0206047
Antonieta	-4.59947	0.96	0.975011
Florida	-11.0939	1.59	0.931451
Flordastar	0.487881	3.78	0.61257
Ferraduel	0.39259	2.6	0.816703
Desmayo_Largueta	-26.5368	1.03	0.971234
D99_771	-22.2885	4.36	0.484555
D99_770	-22.1584	4.42	0.470271
D99_769	-22.2422	4.36	0.484555
D99_768	-22.2772	4.34	0.489273
D99_767	-22.3494	4.33	0.491624
D99_766	-22.245	4.34	0.489273
D99_765	-22.1597	4.38	0.479816
D99_764	-22.2791	4.36	0.484555
D99_763	-22.2888	4.27	0.505616
D99_762	-22.4127	4.38	0.479816
D99_761	-22.2873	4.34	0.489273
D99_760	-22.1651	2.64	0.81102
D99_759	-22.2232	4.24	0.512538
D99_758	-22.4439	4.48	0.455792
D99_757	-22.3976	4.3	0.498644
D99_756	-22.4432	4.33	0.491624
D99_755	-22.3387	4.29	0.500973
D99_754	-22.2249	4.35	0.486917
D99_753	-22.3399	4.28	0.503297
D99_752	-22.268	4.38	0.479816
D99_751	-22.2662	4.33	0.491624
D99_750	-22.4093	4.46	0.46064
D99_749	-22.3506	4.42	0.470271
D99_748	-22.299	4.33	0.491624
D99_747	-22.2684	4.43	0.467871
D99_746	-22.1884	4.3	0.498644
D99_745	-22.3669	4.47	0.458219
D99_744	-22.3649	4.42	0.470271
D99_743	-22.2145	4.41	0.472665
D99_742	-22.17	4.53	0.443576
D99_741	-22.3436	4.26	0.507928
D99_740	-22.217	4.25	0.510236
D99_739	-23.553	2.59	0.81811
D99_738	-22.1232	4.42	0.470271
D99_737	-22.2044	4.32	0.49397
D99_736	-22.2856	4.2	0.521692
D99_735	-22.2142	4.25	0.510236
D99_734	-22.3421	4.41	0.472665
D99_733	-22.2926	4.44	0.465466
D99_732	-22.2696	4.38	0.479816
D99_731	-23.5125	2.67	0.8067
D99_730	-22.2438	4.45	0.463056
D99_729	-23.5212	2.62	0.813872
D99_728	-22.0279	2.55	0.823685
D99_727	-22.2976	4.28	0.503297
D99_726	-22.3348	4.42	0.470271
D99_725	-22.1716	4.41	0.472665
D99_724	-22.3919	4.27	0.505616
D99_723	-22.3659	4.22	0.517126
D99_722	-21.3562	2.55	0.823685
D99_721	-22.349	4.38	0.479816
D99_720	-22.1765	4.35	0.486917
D99_719	-22.3968	4.49	0.45336
D99_718	-22.3087	4.34	0.489273
D99_717	-22.3004	4.43	0.467871
D99_716	-22.4276	4.39	0.477438
D99_715	-22.0367	4.43	0.467871
D99_714	-22.1953	4.35	0.486917
D99_713	-22.2592	4.41	0.472665
D99_712	-22.3678	4.37	0.482188
D99_711	-22.2636	4.51	0.448479
D99_710	-22.3073	4.4	0.475054
D99_709	-22.2661	4.39	0.477438
D99_708	-22.1693	4.3	0.498644
D99_707	-22.3801	4.28	0.503297
D99_706	-23.995	2.52	0.827809
D99_705	-22.4337	4.3	0.498644
D99_704	-22.2518	4.36	0.484555
D99_703	-22.4456	4.41	0.472665
D99_702	-22.2576	4.33	0.491624
D99_701	-22.2843	4.31	0.49631
D99_700	-22.185	4.38	0.479816
D99_699	-22.1126	4.47	0.458219
D99_698	-22.4022	4.35	0.486917
D99_697	-22.3341	4.36	0.484555
D99_696	-22.3118	4.27	0.505616
D99_695	-22.4085	4.35	0.486917
D99_694	-22.2614	4.34	0.489273
D99_693	-22.2948	4.5	0.450922
D99_692	-22.3638	4.38	0.479816
D99_691	-22.266	4.28	0.503297
D99_690	-22.2923	4.47	0.458219
D99_689	-22.2025	4.24	0.512538
D99_688	-22.2422	4.27	0.505616
D99_687	-22.3964	4.42	0.470271
D99_686	-22.4593	4.4	0.475054
D99_685	-22.22	4.38	0.479816
D99_684	-22.3821	4.51	0.448479
D99_683	-22.2888	4.25	0.510236
D99_682	-22.4006	4.26	0.507928
D99_681	-22.2765	4.31	0.49631
D99_680	-23.5104	2.6	0.816703
D99_679	-22.3834	4.34	0.489273
D99_678	-22.2723	4.38	0.479816
D99_677	-22.9373	2.63	0.812448
D99_676	-22.2499	4.28	0.503297
D99_675	-22.166	4.32	0.49397
D99_674	-22.4714	4.32	0.49397
D99_673	-22.4066	4.46	0.46064
D99_672	-20.6584	2.53	0.82644
D99_671	-22.2354	4.35	0.486917
D99_670	-22.3627	4.35	0.486917
D99_669	-22.2247	4.36	0.484555
D99_668	-22.4463	4.42	0.470271
D99_667	-22.2264	4.28	0.503297
D99_666	-22.3617	4.33	0.491624
D99_665	-22.2111	4.29	0.500973
D99_664	-22.3398	4.47	0.458219
D99_663	-22.4024	4.36	0.484555
D99_662	-22.0973	4.32	0.49397
D99_661	-22.4843	4.35	0.486917
D99_660	-22.3369	4.4	0.475054
D99_659	-22.227	4.41	0.472665
D99_658	-22.4052	4.36	0.484555
D99_657	-22.1682	4.36	0.484555
D99_656	-22.3817	4.42	0.470271
D99_655	-22.3361	4.4	0.475054
D99_654	-22.1889	4.39	0.477438
D99_653	-22.2774	4.28	0.503297
D99_652	-22.1231	4.35	0.486917
D99_651	-22.3042	4.31	0.49631
D99_650	-22.2384	4.35	0.486917
D99_649	-22.1702	4.37	0.482188
D99_648	-22.4211	4.53	0.443576
D99_647	-22.1413	4.34	0.489273
D99_646	-23.6106	2.56	0.822299
D99_645	-16.9341	2.52	0.827809
D99_644	-22.2693	4.36	0.484555
D99_643	-22.2559	4.28	0.503297
D99_642	-22.3675	4.31	0.49631
D99_641	-20.8574	4.39	0.477438
D99_640	-20.9598	4.39	0.477438
D99_639	-20.9205	4.46	0.46064
D99_638	-20.8066	4.24	0.512538
D99_637	-20.9544	4.32	0.49397
D99_636	-21.2253	4.33	0.491624
D99_635	-21.0129	4.32	0.49397
D99_634	-20.908	4.39	0.477438
D99_633	-20.8815	4.37	0.482188
D99_632	-20.8841	4.38	0.479816
D99_631	-20.8984	4.31	0.49631
D99_630	-20.8254	4.29	0.500973
D99_629	-20.8597	4.39	0.477438
D99_628	-20.8057	4.44	0.465466
D99_627	-20.7231	4.32	0.49397
D99_626	-20.848	4.34	0.489273
D99_625	-20.9547	4.38	0.479816
D99_624	-20.9872	4.37	0.482188
D99_623	-21.0106	4.31	0.49631
D99_622	-20.8717	4.31	0.49631
D99_621	-20.9628	4.33	0.491624
D99_620	-20.8204	4.3	0.498644
D99_619	-20.9822	4.43	0.467871
D99_618	-20.9781	4.34	0.489273
D99_617	-20.9463	4.24	0.512538
D99_616	-21.0507	4.34	0.489273
D99_615	-20.8363	4.36	0.484555
D99_614	-20.9621	4.26	0.507928
D99_613	-20.8565	4.27	0.505616
D99_612	-20.9337	4.43	0.467871
D99_611	-21.0112	4.41	0.472665
D99_610	-20.8052	4.3	0.498644
D99_609	-21.0142	4.38	0.479816
D99_608	-20.8096	4.43	0.467871
D99_607	-20.69	4.41	0.472665
D99_606	-20.9992	4.18	0.526236
D99_605	-20.8848	4.36	0.484555
D99_604	-20.9008	4.4	0.475054
D99_603	-20.8602	4.42	0.470271
D99_602	-20.984	4.29	0.500973
D99_601	-20.9826	4.4	0.475054
D99_600	-20.8351	4.37	0.482188
D99_599	-20.9096	4.43	0.467871
D99_598	-21.0045	4.32	0.49397
D99_597	-20.97	4.31	0.49631
D99_596	-20.8057	4.42	0.470271
D99_595	-20.8619	4.3	0.498644
D99_594	-21.0123	4.31	0.49631
D99_593	-20.7012	4.22	0.517126
D99_592	-20.9332	4.34	0.489273
D99_591	-20.9466	4.46	0.46064
D99_590	-20.6788	4.54	0.441117
D99_589	-20.9085	4.4	0.475054
D99_588	-20.8598	4.16	0.530759
D99_587	-20.9542	4.34	0.489273
D99_586	-20.8988	4.35	0.486917
D99_585	-20.9483	4.33	0.491624
D99_584	-21.1221	4.43	0.467871
D99_583	-21.0436	4.36	0.484555
D99_582	-20.8862	4.37	0.482188
D99_581	-20.9341	4.34	0.489273
[truncated: 15,582 more rows]

## Sheet: FF
ID	EBV	SD	REL
Ruby	4.76292	3.44	0.209512
Mission	4.82625	3.32	0.263701
Wawona	9.42952	1.06	0.924943
Vivot	-0.138535	3.84	0.01499
Tuono	7.17432	1.01	0.931857
Titan	11.5107	1.07	0.92352
Tioga	10.427	1.37	0.874623
FLTU_18	0.233934	3.7	0.0855043
Princesse_2077	5.28298	3.42	0.218677
Nikitskii_53	5.30983	3.4	0.227789
Primorskii	10.5007	1.02	0.930501
Cristomorto	3.87918	3.18	0.324489
Anxaneta	7.30291	3.25	0.294422
Tarraco	3.88506	3.56	0.1534
Tardy_Nonpareil	14.1693	3.31	0.26813
S5133	15.255	1.59	0.831122
R1000	24.7077	1.89	0.761383
Tardona	20.2098	3.14	0.341376
Garrigues	-6.28419	1.12	0.916206
S5134	1.13937	1.59	0.831122
S5132	0.195643	1.59	0.831122
S5131	3.17862	1.6	0.828991
S5130	0.92915	1.64	0.820334
S5129	1.64575	1.6	0.828991
Atocha	-6.26253	1.11	0.917695
S5128	1.7684	1.64	0.820334
S5127	-0.00942505	1.69	0.809212
S5126	2.00889	1.6	0.828991
S5125	2.05066	1.62	0.824689
S5124	-1.1642	1.62	0.824689
S5123	1.49842	1.65	0.818136
S5122	0.293778	1.59	0.831122
S5121	1.57731	1.59	0.831122
S5120	1.52208	1.6	0.828991
S5119	-0.392608	1.64	0.820334
S5118	-2.52586	1.64	0.820334
S5116	1.48501	1.65	0.818136
S5115	5.78504	1.73	0.800073
S5113	1.14033	1.65	0.818136
S5112	-0.382158	1.63	0.822518
S5111	-0.736662	1.6	0.828991
S5109	0.885013	1.71	0.804669
S5108	0.263226	1.57	0.835344
S5106	2.22672	1.61	0.826847
S5105	0.39907	1.63	0.822518
S5104	0.71	1.67	0.813701
S5100	0.710663	1.63	0.822518
S5099	-0.839263	1.7	0.806947
Genco	2.50702	1.01	0.931857
S5098	-3.19364	1.65	0.818136
S5097	0.542809	1.63	0.822518
S5096	-2.8942	1.62	0.824689
S5095	-3.78904	1.62	0.824689
S5094	-3.46776	1.7	0.806947
S5093	-0.595036	1.62	0.824689
S5092	-0.999636	1.68	0.811463
S5091	-4.33787	1.73	0.800073
S5090	-0.927599	1.6	0.828991
S5089	-1.36779	1.63	0.822518
S5088	-0.0609942	1.58	0.83324
S5087	-1.02833	1.64	0.820334
S5086	-1.05466	1.65	0.818136
S5085	-0.566695	1.65	0.818136
S5084	-2.05714	1.6	0.828991
S5083	-0.568271	1.65	0.818136
S5082	-0.822185	1.61	0.826847
S5081	-1.36256	1.62	0.824689
S5080	-2.88066	1.63	0.822518
S5079	-4.27792	1.7	0.806947
S5078	-3.85007	1.6	0.828991
S5077	-0.594793	1.66	0.815925
S5076	-1.32717	1.66	0.815925
S5075	-3.55881	1.6	0.828991
S5074	-1.33845	1.65	0.818136
S5073	-1.52395	1.54	0.841576
S5072	-1.24715	1.65	0.818136
S5071	-1.5659	1.6	0.828991
S5070	-0.0586866	1.57	0.835344
S5069	2.41917	1.62	0.824689
S5068	-0.940223	1.61	0.826847
S5067	-2.05552	1.6	0.828991
S5066	-1.07787	1.62	0.824689
S5065	-3.51723	1.65	0.818136
S5064	-2.59105	1.59	0.831122
S5063	-3.55694	1.62	0.824689
S5062	-3.19786	1.62	0.824689
S5061	-0.989792	1.66	0.815925
S5060	-2.07062	1.66	0.815925
S5059	-1.71718	1.66	0.815925
S5058	-0.788053	1.55	0.839512
S5057	-1.0193	1.57	0.835344
S5056	-0.772134	1.59	0.831122
S5055	-1.77741	1.61	0.826847
S5054	-1.70497	1.65	0.818136
S5053	0.525046	1.63	0.822518
S5052	-1.09808	1.6	0.828991
S5051	-0.224083	1.63	0.822518
S5050	-0.940063	1.64	0.820334
S5049	-0.280678	1.61	0.826847
S5048	-1.7225	1.65	0.818136
S5047	-6.30115	1.58	0.83324
S5046	1.23034	1.62	0.824689
S5045	-1.04623	1.61	0.826847
S5044	-1.3099	1.58	0.83324
S5043	0.192599	1.64	0.820334
S5042	-3.2502	1.61	0.826847
S5041	-0.589862	1.63	0.822518
S5040	-5.83166	1.64	0.820334
S5039	-1.81273	1.61	0.826847
S5038	0.455516	1.6	0.828991
S5037	-3.60935	1.62	0.824689
S5036	-3.06449	1.61	0.826847
S5035	0.928977	1.6	0.828991
S5034	-3.3239	1.61	0.826847
S5033	-0.547371	1.61	0.826847
S5032	-1.49181	1.61	0.826847
S5031	-3.33658	1.6	0.828991
S5030	-5.7479	1.71	0.804669
S5029	-1.36974	1.59	0.831122
S5028	-1.32117	1.55	0.839512
S5027	-2.09614	1.64	0.820334
S5026	0.504213	1.62	0.824689
S5025	0.150266	1.63	0.822518
S5024	-2.10096	1.65	0.818136
S5023	-4.30215	1.72	0.802378
S5022	0.166691	1.63	0.822518
S5021	-0.73594	1.71	0.804669
S5020	-0.636762	1.63	0.822518
S5019	-1.80432	1.62	0.824689
S5018	-6.10406	1.62	0.824689
S5017	0.92751	1.59	0.831122
S5016	-3.82814	1.62	0.824689
S5015	0.933633	1.61	0.826847
S5014	0.68683	1.59	0.831122
S5013	0.984183	1.56	0.837435
S5012	-3.20363	1.63	0.822518
S5011	-3.82863	1.63	0.822518
S5010	-6.5534	1.7	0.806947
S5009	-1.83612	1.58	0.83324
S5008	-1.81519	1.61	0.826847
S5007	-0.80844	1.64	0.820334
S5006	-3.33441	1.63	0.822518
Peraleja	-3.42161	1.17	0.908557
Mono	5.30557	1.01	0.931857
S5005	1.49461	1.66	0.815925
S5004	4.21268	1.62	0.824689
S5003	3.50152	1.65	0.818136
S5002	1.24485	1.67	0.813701
S5001	4.36421	1.72	0.802378
Ai	4.05264	3.19	0.320234
Ferragnes	6.39828	1.02	0.930501
S4315	1.74548	1.63	0.822518
S4314	-0.891982	1.62	0.824689
S4313	0.784257	1.58	0.83324
S4312	-2.738	1.64	0.820334
S4311	0.0485247	1.6	0.828991
S4310	1.51541	1.59	0.831122
S4309	0.77153	1.61	0.826847
S4308	1.01456	1.65	0.818136
S4307	7.31857	1.61	0.826847
S4305	3.79207	1.64	0.820334
S4304	1.54441	2.92	0.430434
S4303	4.74011	1.65	0.818136
S4302	0.271753	1.61	0.826847
S4301	0.23169	1.73	0.800073
S4300	4.72598	1.64	0.820334
S4299	0.278609	1.63	0.822518
S4298	0.49453	1.6	0.828991
S4297	14.4755	1.81	0.781156
S4296	1.74311	1.6	0.828991
S4295	1.06872	1.57	0.835344
S4294	10.1756	1.71	0.804669
S4293	-2.37983	1.69	0.809212
S4292	0.251709	1.63	0.822518
S4291	0.940519	1.72	0.802378
S4290	-0.76943	1.62	0.824689
S4289	0.51626	1.62	0.824689
S4288	0.946705	1.7	0.806947
S4287	-2.73053	1.68	0.811463
S4286	2.87637	1.67	0.813701
S4285	1.00574	1.6	0.828991
S4284	0.253386	1.59	0.831122
S4283	2.1268	1.65	0.818136
S4281	-0.880318	1.67	0.813701
S4280	1.03883	1.65	0.818136
S4279	8.09974	1.66	0.815925
S4277	0.240832	1.71	0.804669
S4276	3.28449	1.65	0.818136
S4275	-0.0988525	1.64	0.820334
S4274	0.793993	1.58	0.83324
S4273	1.74345	1.63	0.822518
S4272	-1.73166	1.63	0.822518
S4271	2.84572	1.67	0.813701
S4270	-1.71898	1.66	0.815925
S4269	-0.937614	1.61	0.826847
S4268	-1.96516	1.62	0.824689
S4267	1.04321	1.6	0.828991
S4266	0.0593012	1.64	0.820334
S4265	-2.13682	1.63	0.822518
S4264	-1.94555	1.63	0.822518
S4263	0.566994	1.57	0.835344
S4262	-0.49596	2.93	0.426526
S4261	-3.95049	1.63	0.822518
S4260	-1.36545	1.61	0.826847
S4259	-0.586869	1.66	0.815925
S4258	0.28549	1.57	0.835344
S4257	-0.423975	1.6	0.828991
S4256	-4.29505	1.64	0.820334
S4255	-0.753246	1.65	0.818136
S4254	-0.617303	1.63	0.822518
S4253	1.31564	1.57	0.835344
S4252	-3.1018	1.65	0.818136
S4251	-2.4317	1.61	0.826847
S4249	-0.238616	1.62	0.824689
S4248	-0.741791	1.63	0.822518
S4247	6.49506	1.72	0.802378
S4246	-0.468794	2.91	0.434329
S4245	0.524602	1.61	0.826847
S4244	-2.88372	1.66	0.815925
S4243	-0.654823	1.58	0.83324
S4242	1.33044	1.6	0.828991
S4241	-2.76404	1.59	0.831122
S4239	-1.21708	1.61	0.826847
S4238	-0.199519	1.63	0.822518
S4237	1.99959	1.61	0.826847
S4236	-0.688354	1.56	0.837435
S4235	-1.72992	1.61	0.826847
S4234	-1.17656	1.6	0.828991
S4233	-0.744507	1.59	0.831122
S4232	2.42362	1.63	0.822518
S4231	-3.74234	1.59	0.831122
S4230	-0.515378	1.61	0.826847
S4229	-2.13573	1.63	0.822518
S4228	-0.625845	1.6	0.828991
S4227	-2.0982	1.67	0.813701
S4226	-0.971892	1.61	0.826847
S4225	0.879133	1.63	0.822518
S4224	1.07501	1.75	0.795424
S4223	-0.273442	1.63	0.822518
S4222	-0.963729	1.62	0.824689
S4221	3.59515	1.65	0.818136
S4220	-0.438318	1.6	0.828991
S4219	0.449613	1.63	0.822518
S4218	0.265306	1.58	0.83324
S4216	3.81944	1.68	0.811463
S4215	1.84679	1.61	0.826847
S4214	1.26666	1.61	0.826847
S4212	0.539612	1.62	0.824689
S4211	-1.32836	1.6	0.828991
S4210	-5.47819	1.67	0.813701
S4209	0.919691	1.65	0.818136
S4207	1.06721	1.57	0.835344
S4206	1.04139	1.62	0.824689
S4205	0.0740988	1.62	0.824689
S4204	0.88576	1.65	0.818136
S4203	1.3811	1.59	0.831122
S4202	0.82931	1.66	0.815925
S4201	0.0665321	1.62	0.824689
S4200	-3.15887	1.63	0.822518
S4199	-0.205899	1.59	0.831122
S4198	2.35165	1.64	0.820334
S4197	-0.444931	1.62	0.824689
S4196	0.115559	1.64	0.820334
S4195	0.564316	1.62	0.824689
S4194	-2.10579	1.66	0.815925
S4193	1.81872	1.57	0.835344
S4192	-0.209309	1.55	0.839512
S4191	-3.94449	1.64	0.820334
S4190	1.56999	1.59	0.831122
S4188	0.0621246	1.63	0.822518
S4187	4.31286	1.62	0.824689
S4186	-2.48351	1.71	0.804669
S4185	2.36839	1.62	0.824689
S4184	-0.621218	1.64	0.820334
S4183	0.106547	1.61	0.826847
S4182	3.90428	1.71	0.804669
S4181	1.30122	1.61	0.826847
S4180	3.88374	1.65	0.818136
S4179	0.0111262	1.61	0.826847
S4178	1.10761	1.71	0.804669
S4177	-1.19919	1.59	0.831122
S4176	-4.79913	1.65	0.818136
S4175	-1.34429	1.68	0.811463
S4174	2.53155	1.6	0.828991
S4173	3.51895	1.66	0.815925
S4172	-1.22705	1.57	0.835344
S4171	-2.4945	1.64	0.820334
S4170	-0.971704	1.63	0.822518
S4169	-0.595653	1.63	0.822518
S4168	0.849466	1.62	0.824689
S4167	-0.458037	1.61	0.826847
S4166	1.02483	1.77	0.790721
S4165	1.01679	1.62	0.824689
S4164	-1.72374	1.64	0.820334
S4163	-0.723589	1.58	0.83324
S4161	1.25895	1.61	0.826847
S4160	-0.447332	1.64	0.820334
S4159	0.521284	1.6	0.828991
S4158	-0.427163	1.59	0.831122
S4157	-4.02079	1.62	0.824689
S4156	-0.000103932	1.6	0.828991
S4155	2.04314	1.58	0.83324
S4154	-0.4888	1.61	0.826847
S4153	-4.74161	1.66	0.815925
S4152	-3.55703	1.64	0.820334
S4151	-0.627759	1.66	0.815925
S4150	-0.232302	1.6	0.828991
S4149	-0.745075	1.6	0.828991
S4148	-0.220489	1.66	0.815925
S4147	-2.93622	1.64	0.820334
S4144	0.0596359	1.64	0.820334
S4143	-2.22891	1.59	0.831122
S4142	5.34083	1.64	0.820334
S4141	-0.454097	1.61	0.826847
S4140	-1.96422	1.61	0.826847
S4139	-0.923279	1.61	0.826847
S4138	2.4038	1.64	0.820334
S4137	-0.689716	1.57	0.835344
S4136	0.0819155	1.6	0.828991
S4135	1.05433	1.62	0.824689
S4134	-3.54472	1.62	0.824689
S4133	-1.23126	1.57	0.835344
S4131	-0.716837	1.61	0.826847
S4130	3.38646	1.58	0.83324
S4129	1.10063	1.62	0.824689
S4128	1.54928	1.59	0.831122
S4127	0.0635396	1.63	0.822518
S4126	-1.21151	1.59	0.831122
S4125	1.55788	1.61	0.826847
S4124	-0.647453	1.6	0.828991
S4123	0.0373071	1.62	0.824689
S4122	-1.41054	1.64	0.820334
S4120	-4.72502	1.66	0.815925
S4119	-1.00676	1.65	0.818136
S4118	-2.72322	1.59	0.831122
S4117	-0.501056	1.61	0.826847
S4116	-0.212659	1.63	0.822518
S4114	0.554429	1.62	0.824689
S4113	-0.432624	1.59	0.831122
S4112	0.0394678	1.62	0.824689
S4111	1.23822	1.68	0.811463
S4109	0.183485	1.62	0.824689
S4107	1.8032	1.64	0.820334
S4106	2.60818	1.6	0.828991
S4105	-0.0538875	1.64	0.820334
S4104	-2.07999	1.59	0.831122
S4103	-0.480043	1.64	0.820334
S4102	-1.09389	1.62	0.824689
S4101	1.38854	1.64	0.820334
S4100	-2.05226	1.59	0.831122
S4099	-0.81742	1.67	0.813701
S4098	-1.04646	1.59	0.831122
S4097	-2.85694	1.61	0.826847
S4096	-1.33357	1.6	0.828991
S4095	-2.59658	1.66	0.815925
S4094	0.177439	1.66	0.815925
S4093	1.13209	1.63	0.822518
S4092	5.10398	1.67	0.813701
S4091	-0.104086	1.59	0.831122
S4089	1.23599	1.59	0.831122
S4088	1.16531	1.62	0.824689
S4086	-2.05935	1.57	0.835344
S4085	-0.558823	1.64	0.820334
S4084	-0.34558	1.64	0.820334
S4083	0.659072	1.59	0.831122
S4082	-0.585423	1.61	0.826847
S4079	-1.82334	1.61	0.826847
S4078	1.7324	1.54	0.841576
S4077	1.69114	1.64	0.820334
S4076	-1.84617	1.62	0.824689
S4075	-0.299326	1.58	0.83324
S4074	-1.22931	1.6	0.828991
S4073	0.921885	1.58	0.83324
S4072	1.68771	1.58	0.83324
S4071	-1.85551	1.61	0.826847
S4070	-0.833991	1.61	0.826847
S4069	-1.57339	1.59	0.831122
S4068	1.95444	1.62	0.824689
S4067	0.660102	1.57	0.835344
S4066	-1.84543	1.62	0.824689
S4065	2.56554	1.68	0.811463
S4064	0.481599	1.55	0.839512
S4063	1.37945	1.62	0.824689
S4061	0.403859	1.58	0.83324
S4060	0.651167	1.61	0.826847
S4059	0.481573	1.6	0.828991
S4058	0.425591	1.61	0.826847
S4056	-0.332839	1.61	0.826847
S4055	0.68346	1.6	0.828991
S4054	-0.32046	1.59	0.831122
S4053	-0.0989221	1.64	0.820334
S4052	0.209361	1.61	0.826847
S4050	0.144879	1.56	0.837435
S4047	1.18413	1.54	0.841576
S4046	-0.633542	1.59	0.831122
S4045	0.976353	1.61	0.826847
S4044	-0.0940999	1.62	0.824689
S4043	1.18229	1.63	0.822518
S4042	-0.368375	1.63	0.822518
S4041	-0.596412	1.64	0.820334
S4040	0.95144	1.62	0.824689
S4039	-4.07794	1.59	0.831122
S4038	-4.61053	1.63	0.822518
S4037	-2.28879	1.57	0.835344
S4036	-4.36382	1.6	0.828991
S4035	0.828532	1.63	0.822518
S4034	0.889656	1.63	0.822518
S4033	-1.57012	1.59	0.831122
S4032	-2.09429	1.62	0.824689
S4031	-2.07084	1.62	0.824689
S4030	-2.54041	1.64	0.820334
S4029	-0.821458	1.58	0.83324
S4028	-1.77655	1.61	0.826847
S4027	-1.31854	1.6	0.828991
S4026	-1.80833	1.61	0.826847
S4025	-1.10627	1.6	0.828991
S4024	-3.8274	1.64	0.820334
S4023	-0.283563	1.56	0.837435
S4022	0.523439	1.6	0.828991
S4021	-0.987401	1.66	0.815925
S4020	-3.54772	1.63	0.822518
S4019	-0.990166	1.59	0.831122
S4018	-4.3578	1.61	0.826847
S4017	-3.12108	1.6	0.828991
S4016	-0.790031	1.62	0.824689
S4015	-0.278936	1.56	0.837435
S4014	-2.78458	1.6	0.828991
S4013	-2.29397	1.64	0.820334
S4012	-5.35311	1.62	0.824689
S4011	-3.78011	1.63	0.822518
S4010	-3.35449	1.6	0.828991
S4009	-0.53928	1.6	0.828991
S4008	-5.437	1.64	0.820334
S4007	-1.29105	1.6	0.828991
S4006	-4.86794	1.64	0.820334
S4005	-1.55568	1.61	0.826847
S4004	-2.30627	1.63	0.822518
S4003	0.493155	1.62	0.824689
S4002	-2.58449	1.61	0.826847
S4001	0.238828	1.57	0.835344
S3315	0.0758538	1.6	0.828991
S3314	-0.222064	1.69	0.809212
S3313	2.71674	1.67	0.813701
S3312	7.2479	1.68	0.811463
S3310	-1.0437	1.61	0.826847
S3309	-0.10277	1.61	0.826847
S3308	-1.70897	1.63	0.822518
S3307	4.9456	1.62	0.824689
S3306	1.12479	1.59	0.831122
S3305	0.693088	1.61	0.826847
S3304	4.62377	1.62	0.824689
S3303	1.19467	1.66	0.815925
S3302	0.113673	1.65	0.818136
S3301	0.883284	2.8	0.476286
S3300	3.13148	1.63	0.822518
S3299	-0.625334	1.62	0.824689
S3298	0.894605	1.64	0.820334
S3297	1.67436	1.61	0.826847
S3296	-0.105159	1.63	0.822518
S3295	-0.110961	1.6	0.828991
S3294	-0.985253	1.65	0.818136
S3293	1.15727	1.57	0.835344
S3292	3.18468	1.62	0.824689
S3291	1.66524	1.63	0.822518
S3290	-2.48483	1.6	0.828991
S3289	0.0870465	1.64	0.820334
S3288	0.139053	1.59	0.831122
S3287	-5.08776	1.64	0.820334
S3286	2.18762	1.72	0.802378
S3285	2.76464	1.62	0.824689
S3284	0.897249	1.65	0.818136
S3283	3.44198	1.63	0.822518
S3282	1.47713	1.69	0.809212
S3281	-0.255936	1.63	0.822518
S3280	7.17241	1.62	0.824689
S3279	-0.61406	1.65	0.818136
S3278	-0.34091	1.63	0.822518
S3277	2.74508	1.65	0.818136
S3276	1.09833	1.56	0.837435
S3275	1.87692	1.61	0.826847
S3274	3.12065	1.65	0.818136
S3273	0.885347	1.66	0.815925
S3272	-0.639239	1.61	0.826847
S3271	0.868754	1.67	0.813701
S3270	0.751162	1.74	0.797756
S3269	-1.0933	1.63	0.822518
S3268	2.35668	1.64	0.820334
S3267	-3.91207	1.63	0.822518
S3266	-0.109273	1.58	0.83324
S3265	1.13893	1.62	0.824689
S3264	0.848444	1.62	0.824689
S3263	0.944513	1.61	0.826847
S3262	-0.632016	1.62	0.824689
S3261	1.61764	1.63	0.822518
S3260	2.02394	1.67	0.813701
S3259	4.58351	1.62	0.824689
S3258	0.107446	1.62	0.824689
S3257	2.90634	1.72	0.802378
S3256	2.70638	1.6	0.828991
S3255	1.4041	1.59	0.831122
S3254	-0.360054	1.6	0.828991
S3253	0.162233	1.61	0.826847
S3252	-0.871658	1.6	0.828991
S3251	3.09939	1.59	0.831122
S3250	-1.33888	1.66	0.815925
S3249	3.42265	1.61	0.826847
S3248	2.37826	1.65	0.818136
S3247	2.15119	1.72	0.802378
S3246	3.83071	1.61	0.826847
S3245	-3.99782	1.66	0.815925
S3244	-2.50875	1.63	0.822518
S3243	0.92002	1.61	0.826847
S3242	1.21446	1.6	0.828991
S3241	0.365549	1.58	0.83324
S3240	0.929121	1.6	0.828991
S3239	-0.624125	1.66	0.815925
S3238	2.78469	1.64	0.820334
S3237	1.61719	1.62	0.824689
S3236	2.22673	1.72	0.802378
S3235	-0.619765	1.67	0.813701
S3234	1.98124	1.61	0.826847
S3233	0.601247	1.59	0.831122
S3232	5.71532	1.61	0.826847
S3231	3.85935	1.65	0.818136
Del_Cid	-4.07706	1.13	0.914703
S3230	-1.22103	1.59	0.831122
S3229	3.61313	1.62	0.824689
S3228	1.13769	1.61	0.826847
S3227	1.09435	1.59	0.831122
S3226	-0.405575	1.56	0.837435
S3225	1.1202	1.61	0.826847
S3224	1.15844	1.64	0.820334
S3223	3.37083	1.63	0.822518
S3222	3.37948	1.6	0.828991
S3221	1.89442	1.65	0.818136
S3220	2.31795	1.64	0.820334
S3219	1.15499	1.62	0.824689
S3218	-1.41526	1.72	0.802378
S3217	3.05067	1.64	0.820334
S3216	1.59322	1.62	0.824689
S3215	0.298331	1.61	0.826847
S3214	0.391553	1.67	0.813701
S3213	2.30235	1.62	0.824689
S3212	-0.718358	1.63	0.822518
S3211	0.0480991	1.6	0.828991
S3210	0.390022	1.61	0.826847
S3209	1.15277	1.69	0.809212
S3208	1.57716	1.61	0.826847
S3207	1.06931	1.65	0.818136
S3206	-0.71643	1.59	0.831122
S3205	2.25048	1.63	0.822518
S3204	3.04115	1.66	0.815925
S3203	-4.25768	1.61	0.826847
S3202	1.12479	1.64	0.820334
S3201	-1.08412	1.61	0.826847
S3200	-0.708325	1.64	0.820334
S3199	-1.0734	1.66	0.815925
S3198	1.82471	1.62	0.824689
S3197	0.257873	1.59	0.831122
S3196	3.42474	1.63	0.822518
S3195	2.66015	1.6	0.828991
S3194	0.304055	1.61	0.826847
S3193	0.324601	1.61	0.826847
S3192	1.03196	1.6	0.828991
S3191	-0.412346	1.62	0.824689
S3190	-0.247564	1.6	0.828991
S3189	0.285721	1.6	0.828991
S3188	0.946063	1.64	0.820334
S3187	-0.246939	1.6	0.828991
S3186	2.21315	1.58	0.83324
S3185	2.45657	1.6	0.828991
S3184	0.917231	1.64	0.820334
S3183	5.00699	1.66	0.815925
S3182	0.202907	1.65	0.818136
S3181	0.536071	1.64	0.820334
S3180	1.93265	1.57	0.835344
S3179	0.701424	1.59	0.831122
S3178	1.44927	1.61	0.826847
S3177	0.132407	1.64	0.820334
S3176	-1.32837	1.65	0.818136
S3175	0.549044	1.61	0.826847
S3174	-2.11361	1.58	0.83324
S3173	-0.25255	1.65	0.818136
S3172	2.45822	1.61	0.826847
S3171	0.473533	1.57	0.835344
S3170	1.29866	1.61	0.826847
S3169	0.451768	1.58	0.83324
S3168	-3.08523	1.63	0.822518
S3167	-0.28095	1.57	0.835344
S3166	3.15481	1.63	0.822518
S3165	2.48552	1.61	0.826847
S3164	0.153384	1.65	0.818136
S3163	2.06686	1.64	0.820334
S3162	0.916646	1.6	0.828991
S3161	-2.10759	1.61	0.826847
S3160	4.98105	1.67	0.813701
S3159	2.82178	1.67	0.813701
S3158	0.885543	1.67	0.813701
S3157	1.68098	1.65	0.818136
S3156	1.97605	1.59	0.831122
S3155	-2.52201	1.61	0.826847
S3154	1.23968	1.63	0.822518
S3153	1.19058	1.59	0.831122
S3151	1.0525	1.58	0.83324
S3150	-0.0828176	1.63	0.822518
S3149	0.643661	1.59	0.831122
S3147	0.972629	1.76	0.793079
S3146	1.03582	1.66	0.815925
S3145	0.649815	1.61	0.826847
S3144	2.11922	1.65	0.818136
S3143	-2.74119	1.6	0.828991
S3142	1.75972	1.59	0.831122
S3141	-4.26107	1.63	0.822518
S3140	-0.701861	1.62	0.824689
S3139	-0.214001	1.62	0.824689
S3137	0.271152	1.73	0.800073
S3136	4.03138	1.67	0.813701
S3135	-4.00437	1.61	0.826847
S3134	1.34921	1.62	0.824689
S3133	2.17196	1.64	0.820334
S3132	-1.95772	1.63	0.822518
S3131	-1.96754	1.63	0.822518
S3130	-0.062878	1.64	0.820334
S3129	1.04394	1.58	0.83324
S3127	-0.961568	1.61	0.826847
S3126	-0.439169	1.64	0.820334
S3125	0.730545	1.62	0.824689
S3124	1.28443	1.6	0.828991
S3123	-0.0499037	1.63	0.822518
S3122	-5.81528	1.63	0.822518
S3121	-1.49377	1.6	0.828991
S3118	2.20395	1.64	0.820334
S3117	-6.72691	1.66	0.815925
S3116	-0.148087	1.76	0.793079
S3115	0.303458	1.62	0.824689
S3112	1.15223	1.61	0.826847
S3109	0.465875	1.62	0.824689
S3108	0.719252	1.64	0.820334
S3107	2.74238	1.72	0.802378
S3106	-1.20904	1.59	0.831122
S3104	-0.026908	1.64	0.820334
S3103	-1.97332	1.58	0.83324
S3099	0.00892368	1.6	0.828991
S3098	1.78401	1.55	0.839512
S3093	1.33252	1.78	0.78835
S3091	0.77223	1.62	0.824689
S3090	-6.05485	1.64	0.820334
S3089	0.786148	1.65	0.818136
S3088	-1.22668	1.59	0.831122
S3087	-0.726407	1.62	0.824689
S3085	-0.728678	1.56	0.837435
S3084	0.310317	1.58	0.83324
S3083	-2.3177	1.6	0.828991
S3082	0.987145	1.63	0.822518
S3081	-4.3036	1.6	0.828991
S3080	1.45501	1.67	0.813701
S3079	-4.03669	1.65	0.818136
S3077	-0.238411	1.64	0.820334
S3076	-0.398282	1.6	0.828991
S3075	0.307605	1.61	0.826847
S3073	-1.48298	1.63	0.822518
S3072	-3.99465	1.6	0.828991
S3071	2.82628	1.63	0.822518
S3070	1.55443	1.59	0.831122
S3069	-0.472464	1.66	0.815925
S3068	-1.01597	1.58	0.83324
S3067	0.680672	1.62	0.824689
S3066	0.752976	1.57	0.835344
S3065	0.506523	1.57	0.835344
S3064	0.63583	1.71	0.804669
S3063	0.697995	1.6	0.828991
S3062	1.10358	1.67	0.813701
S3061	-2.94793	1.64	0.820334
S3060	-1.18916	1.62	0.824689
S3059	-0.387622	1.66	0.815925
S3057	-4.28858	1.59	0.831122
S3056	2.04637	1.62	0.824689
Ramillete	-7.5885	1.1	0.919172
S3055	-1.24317	1.63	0.822518
S3054	-2.01492	1.58	0.83324
S3053	0.0497218	1.65	0.818136
S3052	-1.21089	1.57	0.835344
S3051	-0.278238	1.61	0.826847
S3050	-2.01117	1.59	0.831122
S3048	2.26839	1.65	0.818136
S3047	-1.77135	1.61	0.826847
S3045	-4.79486	1.63	0.822518
S3044	-1.0027	1.63	0.822518
S3042	-1.26516	1.56	0.837435
S3041	-0.496516	1.6	0.828991
S3040	-1.4198	1.65	0.818136
S3039	0.783142	1.58	0.83324
S3037	-1.21437	1.59	0.831122
S3036	-0.286798	1.63	0.822518
S3035	-2.77923	1.6	0.828991
S3034	-2.5041	1.64	0.820334
S3033	-3.01005	1.63	0.822518
S3032	-3.23534	1.62	0.824689
S3031	-0.273032	1.61	0.826847
S3030	-0.951849	1.61	0.826847
S3029	2.0663	1.65	0.818136
S3028	-0.716712	1.6	0.828991
S3026	0.880881	1.63	0.822518
S3025	-0.208163	1.64	0.820334
S3024	0.814004	1.6	0.828991
S3023	-1.95813	1.59	0.831122
S3022	-1.02087	1.66	0.815925
S3021	-3.80315	1.62	0.824689
S3020	2.33317	1.58	0.83324
S3019	-3.01179	1.6	0.828991
S3018	0.278933	1.61	0.826847
S3017	-0.277089	1.62	0.824689
S3016	-1.48687	1.61	0.826847
S3015	-0.255627	1.6	0.828991
S3014	-0.715623	1.54	0.841576
S3013	0.85308	1.63	0.822518
S3012	0.0183584	1.65	0.818136
S3011	-1.49836	1.59	0.831122
S3010	0.787013	1.59	0.831122
S3009	0.0617671	1.64	0.820334
S3008	0.733787	1.61	0.826847
S3007	0.552544	1.57	0.835344
S3006	-2.00669	1.59	0.831122
S3005	-0.0153516	1.6	0.828991
S3004	-1.50457	1.6	0.828991
S3003	-0.98265	1.63	0.822518
S3002	-0.237733	1.58	0.83324
S3001	0.235507	1.62	0.824689
S2541	2.72818	1.57	0.835344
S2540	4.45587	1.6	0.828991
S2539	1.721	1.6	0.828991
S2538	2.45435	1.64	0.820334
S2537	2.46028	1.61	0.826847
S2536	5.01928	1.62	0.824689
S2535	2.72668	1.61	0.826847
S2534	0.935224	1.6	0.828991
S2533	5.71474	1.59	0.831122
S2532	4.72569	1.63	0.822518
S2531	3.49443	1.56	0.837435
S2530	3.25836	1.62	0.824689
S2529	1.97587	1.61	0.826847
S2528	5.13321	1.62	0.824689
S2527	4.67915	1.59	0.831122
S2526	3.21657	1.59	0.831122
S2525	2.94527	1.58	0.83324
S2524	2.7066	1.6	0.828991
S2523	1.70046	1.62	0.824689
S2522	6.48135	1.6	0.828991
S2521	1.46128	1.59	0.831122
S2520	6.5208	1.61	0.826847
S2519	2.2193	1.58	0.83324
S2518	4.50777	1.58	0.83324
S2517	2.43171	1.65	0.818136
S2516	7.50347	1.63	0.822518
S2515	2.914	1.6	0.828991
S2514	2.99266	1.58	0.83324
S2513	5.23454	1.61	0.826847
S2512	2.9532	1.6	0.828991
S2511	2.69896	1.58	0.83324
S2510	4.75603	1.61	0.826847
S2509	3.75101	1.58	0.83324
S2508	2.23749	1.58	0.83324
S2507	5.77556	1.61	0.826847
S2506	1.41511	1.63	0.822518
S2505	2.26661	1.63	0.822518
S2504	6.74575	1.62	0.824689
S2503	3.98089	1.6	0.828991
S2502	3.46672	1.59	0.831122
S2501	1.93758	1.6	0.828991
S2500	2.23052	1.64	0.820334
S2499	2.22084	1.62	0.824689
S2498	0.931133	1.64	0.820334
S2497	3.693	1.6	0.828991
S2496	3.019	1.64	0.820334
S2495	3.46036	1.63	0.822518
S2494	2.71329	1.62	0.824689
S2493	2.18967	1.64	0.820334
S2492	2.68224	1.6	0.828991
S2491	1.69765	1.61	0.826847
S2490	2.97378	1.6	0.828991
S2489	3.70149	1.64	0.820334
S2488	4.25217	1.59	0.831122
S2487	4.45875	1.56	0.837435
S2486	2.79039	1.65	0.818136
S2485	4.4765	1.58	0.83324
S2484	2.68171	1.6	0.828991
S2483	2.1845	1.61	0.826847
S2482	-0.866981	1.63	0.822518
S2481	2.64834	1.61	0.826847
S2480	-1.15537	1.62	0.824689
S2479	1.64368	1.66	0.815925
S2478	1.14577	1.65	0.818136
S2477	1.35959	1.63	0.822518
S2476	-0.835553	1.58	0.83324
S2475	1.14446	1.62	0.824689
S2474	1.41601	1.63	0.822518
S2473	2.39099	1.63	0.822518
S2472	3.15216	1.6	0.828991
S2471	1.8622	1.6	0.828991
S2470	3.35756	1.61	0.826847
S2469	-0.10213	1.59	0.831122
S2468	4.70126	1.59	0.831122
S2467	2.67549	1.61	0.826847
S2466	1.66293	1.61	0.826847
S2465	-1.92003	1.62	0.824689
S2464	-4.88719	1.64	0.820334
S2463	-4.15952	1.61	0.826847
S2462	-0.420413	1.64	0.820334
S2461	-1.35456	1.58	0.83324
S2460	-5.45007	1.66	0.815925
S2459	-3.43086	1.63	0.822518
S2458	-2.63285	1.56	0.837435
S2457	-1.3767	1.62	0.824689
S2456	-0.334206	1.61	0.826847
S2454	1.38435	1.63	0.822518
S2453	-1.36475	1.64	0.820334
S2452	-1.84113	1.58	0.83324
S2451	-1.12521	1.63	0.822518
S2450	-0.890456	1.6	0.828991
S2449	-1.8987	1.62	0.824689
S2448	-1.42365	1.57	0.835344
S2447	-3.41297	1.66	0.815925
S2445	-1.37086	1.6	0.828991
S2444	-0.00252975	1.64	0.820334
S2443	-2.41253	1.58	0.83324
S2442	-2.91799	1.61	0.826847
S2441	-1.35585	1.62	0.824689
S2440	2.68035	1.61	0.826847
S2439	-5.28999	1.65	0.818136
S2438	-4.9194	1.6	0.828991
S2437	-2.68969	1.62	0.824689
S2436	2.44386	1.62	0.824689
S2435	-4.85467	1.59	0.831122
S2434	1.47961	1.65	0.818136
S2433	-4.12086	1.62	0.824689
S2432	-3.06469	1.66	0.815925
S2431	-0.378184	1.61	0.826847
S2430	-2.59681	1.61	0.826847
S2429	-4.13242	1.63	0.822518
S2428	-5.18599	1.63	0.822518
S2427	-1.53234	1.64	0.820334
S2426	-1.3962	1.64	0.820334
S2425	2.13172	1.63	0.822518
S2424	-0.893318	1.57	0.835344
S2423	-1.12336	1.61	0.826847
S2422	-4.12332	1.59	0.831122
S2421	-0.860311	1.6	0.828991
S2420	-4.20408	1.64	0.820334
S2419	-1.911	1.62	0.824689
S2418	-0.35702	1.59	0.831122
S2417	1.04838	1.63	0.822518
S2416	-0.372646	1.61	0.826847
S2415	1.41649	1.63	0.822518
S2414	-0.872876	1.63	0.822518
S2413	0.395855	1.63	0.822518
S2411	-1.91153	1.66	0.815925
S2410	0.295581	1.61	0.826847
S2409	-2.41949	1.63	0.822518
S2408	1.0786	1.61	0.826847
S2407	-1.11058	1.6	0.828991
S2406	-5.19147	1.6	0.828991
S2405	-3.9347	1.64	0.820334
S2404	-4.89772	1.63	0.822518
S2403	-4.48563	1.65	0.818136
S2402	-1.90614	1.61	0.826847
S2401	0.119423	1.64	0.820334
S2400	0.66939	1.62	0.824689
S2399	-3.6457	1.57	0.835344
S2398	-3.15395	1.59	0.831122
S2397	0.208309	1.59	0.831122
S2396	-3.13242	1.63	0.822518
S2393	-0.129103	1.58	0.83324
S2391	0.00348428	1.65	0.818136
S2389	-1.85144	1.62	0.824689
S2388	0.202425	1.7	0.806947
S2387	1.84732	1.64	0.820334
S2386	2.18542	1.69	0.809212
S2385	2.57978	1.6	0.828991
S2384	-3.9225	1.62	0.824689
S2383	-1.11238	1.62	0.824689
S2382	1.38089	1.6	0.828991
S2380	-0.881829	1.64	0.820334
S2379	-1.38055	1.6	0.828991
S2378	0.413652	1.62	0.824689
S2375	1.12403	1.62	0.824689
S2374	1.11237	1.61	0.826847
S2372	-0.0618678	1.64	0.820334
S2371	0.689369	1.65	0.818136
S2370	-2.39305	1.62	0.824689
S2369	1.65713	1.57	0.835344
S2368	-3.65477	1.57	0.835344
S2367	-0.633704	1.65	0.818136
S2366	0.384717	1.6	0.828991
S2365	-1.13526	1.62	0.824689
S2364	-0.889452	1.6	0.828991
S2363	0.180135	1.61	0.826847
S2362	-2.17413	1.6	0.828991
S2361	-0.909289	1.62	0.824689
S2360	0.14116	1.57	0.835344
S2359	-1.58289	1.6	0.828991
S2358	-0.0173347	1.63	0.822518
S2357	-3.36707	1.63	0.822518
S2356	2.57235	1.65	0.818136
S2355	-0.335912	1.56	0.837435
S2354	-0.89793	1.67	0.813701
S2353	-1.09457	1.58	0.83324
S2350	-3.39996	1.59	0.831122
S2349	-2.14794	1.63	0.822518
S2348	-3.1097	1.65	0.818136
S2347	0.118523	1.57	0.835344
S2346	-0.631387	1.55	0.839512
S2345	2.42666	1.58	0.83324
S2344	0.353952	1.67	0.813701
S2343	3.71237	1.59	0.831122
S2342	1.48828	1.64	0.820334
S2340	2.15111	1.62	0.824689
S2339	2.14877	1.61	0.826847
S2338	2.88759	1.58	0.83324
S2337	0.615041	1.63	0.822518
S2336	0.408276	1.64	0.820334
S2335	0.885974	1.59	0.831122
S2334	1.10473	1.57	0.835344
S2333	0.733067	1.63	0.822518
S2332	-1.9975	1.53	0.843627
S2331	1.11999	1.61	0.826847
S2330	6.68612	1.68	0.811463
S2329	0.888952	1.63	0.822518
S2328	0.691786	1.59	0.831122
S2327	2.62191	1.63	0.822518
S2326	2.65223	1.59	0.831122
S2325	1.84184	1.62	0.824689
S2324	0.860752	1.61	0.826847
S2323	1.38655	1.63	0.822518
S2322	1.61088	1.63	0.822518
S2320	2.67287	1.6	0.828991
S2319	3.37229	1.61	0.826847
S2318	1.8783	1.6	0.828991
S2317	4.45535	1.63	0.822518
S2316	-1.40749	1.6	0.828991
S2315	2.46226	1.74	0.797756
S2314	1.46297	1.62	0.824689
S2313	4.39622	1.62	0.824689
S2312	-0.0711719	1.64	0.820334
S2311	0.398125	1.65	0.818136
S2310	1.87076	1.61	0.826847
S2309	-2.29111	1.63	0.822518
S2308	0.828179	1.57	0.835344
S2307	3.69792	1.6	0.828991
S2306	-0.405	1.74	0.797756
S2305	-1.4105	1.61	0.826847
S2304	1.08633	1.65	0.818136
S2303	2.95119	1.65	0.818136
S2302	0.356171	1.71	0.804669
S2301	1.14618	1.6	0.828991
S2300	1.13432	1.66	0.815925
S2299	0.870323	1.61	0.826847
S2298	1.11796	1.62	0.824689
S2297	3.2508	1.74	0.797756
S2296	-4.14324	1.66	0.815925
S2295	4.0473	1.62	0.824689
S2294	3.33985	1.65	0.818136
S2293	2.21145	1.6	0.828991
S2292	1.87237	1.61	0.826847
S2291	2.26346	1.65	0.818136
S2289	-3.05164	1.61	0.826847
S2288	1.72692	1.73	0.800073
S2287	-1.48099	1.63	0.822518
S2286	1.03356	1.72	0.802378
S2285	2.1726	1.61	0.826847
S2284	1.78964	1.63	0.822518
S2283	1.02239	1.7	0.806947
S2282	3.16316	1.72	0.802378
S2281	2.24312	1.62	0.824689
S2280	0.802102	1.63	0.822518
S2279	2.17289	1.63	0.822518
S2278	-1.9449	1.62	0.824689
S2277	0.788692	1.63	0.822518
S2276	-4.27932	1.57	0.835344
S2275	-0.953282	1.62	0.824689
S2274	-5.72772	1.57	0.835344
S2273	-7.49834	1.65	0.818136
S2272	-1.84276	1.62	0.824689
S2271	1.1004	1.64	0.820334
S2270	-1.22897	1.62	0.824689
S2269	-3.71889	1.59	0.831122
S2268	-3.2073	1.62	0.824689
S2267	-3.74614	1.62	0.824689
S2266	-1.91064	1.6	0.828991
S2265	-2.73973	1.59	0.831122
S2264	-5.48733	1.61	0.826847
S2263	-2.70906	1.64	0.820334
S2262	-3.21299	1.59	0.831122
S2261	-0.215982	1.71	0.804669
S2260	-4.12068	1.63	0.822518
S2259	-1.4736	1.6	0.828991
S2258	-3.05316	1.64	0.820334
S2257	-1.20316	1.61	0.826847
S2256	-3.01493	1.62	0.824689
S2255	-4.24744	1.6	0.828991
S2254	-4.24717	1.62	0.824689
S2253	-1.4756	1.62	0.824689
S2252	-2.71248	1.62	0.824689
S2251	-3.49571	1.6	0.828991
S2250	-1.12398	1.67	0.813701
S2249	-1.23774	1.61	0.826847
S2248	-1.48704	1.59	0.831122
S2247	-1.91224	1.64	0.820334
S2246	-2.99936	1.59	0.831122
S2245	0.352196	1.69	0.809212
S2244	-2.4769	1.61	0.826847
S2243	-0.422741	1.6	0.828991
S2242	-0.410233	1.61	0.826847
S2241	-0.918614	1.6	0.828991
S2240	0.088474	1.59	0.831122
S2239	-5.27228	1.6	0.828991
S2238	-1.55779	1.6	0.828991
S2237	1.82775	1.62	0.824689
S2236	-0.68044	1.59	0.831122
S2235	-0.78645	1.67	0.813701
S2234	-0.173072	1.59	0.831122
S2233	-0.229187	1.6	0.828991
S2232	-0.0334701	1.62	0.824689
S2231	-2.19893	1.62	0.824689
S2230	-1.17747	1.6	0.828991
S2229	-4.0203	1.6	0.828991
S2228	-1.18663	1.61	0.826847
S2227	-1.48156	1.58	0.83324
S2226	-0.153889	1.57	0.835344
S2225	-1.95216	1.6	0.828991
S2224	-1.2232	1.64	0.820334
S2223	-1.67114	1.61	0.826847
S2222	-0.738138	1.6	0.828991
S2221	-2.00769	1.6	0.828991
S2220	-2.44995	1.67	0.813701
S2219	-2.25005	1.65	0.818136
S2218	-1.89981	1.6	0.828991
S2217	-0.356106	1.64	0.820334
S2216	-4.8891	1.62	0.824689
S2215	-0.97515	1.59	0.831122
S2214	-1.86698	1.67	0.813701
S2213	-2.2181	1.6	0.828991
S2212	-3.47466	1.6	0.828991
S2210	-3.40144	1.62	0.824689
S2209	-3.74901	1.63	0.822518
S2208	0.302493	1.66	0.815925
S2207	-2.75018	1.62	0.824689
S2206	-2.95108	1.64	0.820334
S2205	-1.48804	1.63	0.822518
S2204	-1.23624	1.57	0.835344
S2203	-0.745906	1.61	0.826847
S2202	-5.97156	1.59	0.831122
S2201	-3.32961	1.61	0.826847
S2200	-1.70905	1.58	0.83324
S2199	-4.46157	1.65	0.818136
S2198	-0.955973	1.59	0.831122
S2197	-2.98547	1.64	0.820334
S2196	-3.98817	1.61	0.826847
S2195	-0.962481	1.62	0.824689
S2194	-3.45823	1.6	0.828991
S2193	-1.50426	1.57	0.835344
S2192	-0.756883	1.64	0.820334
S2191	-3.38417	1.63	0.822518
S2190	-4.89575	1.65	0.818136
S2188	-4.71751	1.56	0.837435
S2187	-1.872	1.68	0.811463
S2186	-1.93549	1.58	0.83324
S2185	-2.47549	1.58	0.83324
S2184	-1.70981	1.59	0.831122
S2183	-1.66467	1.58	0.83324
S2182	-1.45127	1.61	0.826847
S2181	1.82264	1.62	0.824689
S2180	-3.75109	1.62	0.824689
S2179	-2.2211	1.58	0.83324
S2178	-1.65105	1.7	0.806947
S2177	1.6979	1.62	0.824689
S2176	1.42541	1.59	0.831122
S2175	1.94138	1.6	0.828991
S2174	2.68537	1.59	0.831122
S2173	1.44116	1.61	0.826847
S2172	3.0126	1.6	0.828991
S2171	4.70891	1.61	0.826847
S2170	4.22748	1.64	0.820334
S2169	3.39627	1.64	0.820334
S2168	2.19331	1.6	0.828991
S2167	4.19595	1.61	0.826847
S2166	2.1701	1.63	0.822518
S2165	4.66066	1.63	0.822518
S2164	2.67303	1.6	0.828991
S2163	2.15521	1.63	0.822518
S2162	1.18631	1.62	0.824689
S2161	2.65505	1.62	0.824689
S2160	1.68002	1.67	0.813701
S2159	3.20527	1.59	0.831122
S2158	1.9195	1.59	0.831122
S2157	5.68674	1.65	0.818136
S2155	3.92572	1.62	0.824689
S2154	3.92597	1.58	0.83324
S2153	2.17664	1.56	0.837435
S2152	5.51824	1.63	0.822518
S2151	2.21853	1.58	0.83324
S2150	0.46431	1.66	0.815925
S2149	4.55067	1.64	0.820334
S2148	2.2322	1.58	0.83324
S2147	1.37647	1.61	0.826847
S2146	2.27753	1.65	0.818136
S2145	1.44685	1.64	0.820334
S2144	3.759	1.62	0.824689
S2143	1.92499	1.58	0.83324
S2142	2.17559	1.6	0.828991
S2141	2.18994	1.55	0.839512
S2140	1.74402	1.62	0.824689
S2139	1.18419	1.62	0.824689
S2138	4.23046	1.62	0.824689
S2137	3.47919	1.57	0.835344
S2136	4.91374	1.62	0.824689
S2135	2.44352	1.65	0.818136
S2134	0.778912	1.65	0.818136
S2133	2.40229	1.6	0.828991
S2132	1.94676	1.59	0.831122
S2131	-1.38585	1.62	0.824689
S2130	0.641673	1.6	0.828991
S2129	1.15333	1.58	0.83324
S2128	-2.87739	1.65	0.818136
S2127	1.73373	1.68	0.811463
S2126	1.75091	1.66	0.815925
S2124	-2.849	1.62	0.824689
S2123	-7.90262	1.66	0.815925
S2121	1.38433	1.67	0.813701
S2120	0.253921	1.61	0.826847
S2119	-4.43841	1.72	0.802378
S2118	-4.39957	1.62	0.824689
S2117	-7.95442	1.68	0.811463
S2115	-0.529996	1.62	0.824689
S2114	-1.58142	1.59	0.831122
S2113	-0.0643951	1.6	0.828991
S2112	-0.0885996	1.61	0.826847
S2111	1.35537	1.62	0.824689
S2110	-2.31419	1.66	0.815925
S2109	0.936744	1.6	0.828991
S2108	-4.0882	1.61	0.826847
S2107	-0.0694316	1.59	0.831122
S2106	0.46752	1.73	0.800073
S2105	0.209822	1.62	0.824689
S2104	0.249936	1.62	0.824689
S2103	-8.42939	1.68	0.811463
S2101	-0.858803	1.62	0.824689
S2100	0.279633	1.63	0.822518
S2099	0.161511	1.58	0.83324
S2098	-0.531136	1.61	0.826847
S2097	1.46075	1.58	0.83324
S2096	2.09347	1.67	0.813701
S2095	-3.90055	1.65	0.818136
S2093	0.258093	1.63	0.822518
S2092	0.284698	1.64	0.820334
S2091	1.24176	1.74	0.797756
S2090	0.895936	1.59	0.831122
S2089	2.86775	1.61	0.826847
S2088	-1.02424	1.61	0.826847
S2087	-2.0829	1.61	0.826847
S2086	1.2088	1.61	0.826847
S2085	-0.5029	1.58	0.83324
S2084	-0.343784	1.6	0.828991
S2083	-0.434263	1.63	0.822518
S2082	-0.24028	1.75	0.795424
S2081	0.44254	1.59	0.831122
S2080	-5.70276	1.67	0.813701
S2079	1.47176	1.59	0.831122
S2078	-4.87813	1.61	0.826847
S2077	-0.870431	1.65	0.818136
S2076	1.71633	1.62	0.824689
S2075	-5.33665	1.66	0.815925
S2074	0.261061	1.62	0.824689
S2073	-1.32903	1.65	0.818136
S2072	-5.35312	1.67	0.813701
S2071	-2.10455	1.62	0.824689
S2070	-2.05462	1.63	0.822518
S2069	-0.612159	1.64	0.820334
S2068	0.921491	1.62	0.824689
S2067	1.68406	1.66	0.815925
S2066	-0.469278	1.63	0.822518
S2065	0.184497	1.6	0.828991
S2064	-6.55837	1.73	0.800073
S2063	-3.11052	1.63	0.822518
S2062	0.97252	1.58	0.83324
S2061	-1.37214	1.6	0.828991
S2060	0.977321	1.57	0.835344
S2059	0.644028	1.6	0.828991
S2058	-2.73718	1.62	0.824689
S2057	1.26625	1.72	0.802378
S2056	-1.21961	1.65	0.818136
S2055	-2.08016	1.61	0.826847
S2054	0.0798354	1.61	0.826847
S2053	1.24827	1.66	0.815925
S2052	-3.48575	1.63	0.822518
S2051	-0.206853	1.59	0.831122
S2050	-0.335432	1.7	0.806947
S2049	4.59328	1.66	0.815925
S2048	4.25726	1.7	0.806947
S2047	-4.7479	1.63	0.822518
S2046	1.27954	1.64	0.820334
S2045	-3.49703	1.62	0.824689
S2044	-0.633229	1.64	0.820334
S2043	-0.483648	2.96	0.414723
S2042	-1.21589	1.63	0.822518
S2041	-3.69826	1.61	0.826847
S2040	-4.3042	1.69	0.809212
S2039	-3.7308	1.62	0.824689
S2038	-3.49967	1.62	0.824689
S2037	-1.19252	1.6	0.828991
S2036	0.116385	1.65	0.818136
S2035	0.86907	1.68	0.811463
S2034	1.17379	1.61	0.826847
S2033	1.67309	1.61	0.826847
S2032	0.0949105	1.61	0.826847
S2030	-3.40317	1.62	0.824689
S2029	0.892712	1.6	0.828991
S2028	1.16418	1.62	0.824689
S2027	0.894205	1.59	0.831122
S2024	-1.39614	1.61	0.826847
S2023	1.86052	1.59	0.831122
S2022	2.69994	1.61	0.826847
S2018	4.16684	1.61	0.826847
S2017	4.19528	1.59	0.831122
S2016	2.68493	1.64	0.820334
S2015	-0.151305	1.61	0.826847
S2014	-0.636227	1.62	0.824689
S2013	-0.352799	1.58	0.83324
S2012	1.87152	1.6	0.828991
S2011	3.87899	1.6	0.828991
S2009	2.90366	1.6	0.828991
S2008	0.1225	1.65	0.818136
S2007	-3.60396	1.63	0.822518
S2006	-4.00839	1.63	0.822518
S2005	1.20421	1.6	0.828991
S2004	-0.639587	1.61	0.826847
S2003	1.81823	1.65	0.818136
S1553	0.492708	1.62	0.824689
S1552	0.0795812	1.65	0.818136
S1551	-1.76086	1.64	0.820334
S1550	-1.7707	1.66	0.815925
S1549	-1.44858	1.61	0.826847
S1548	-0.969385	1.59	0.831122
S1547	-0.961763	1.6	0.828991
S1546	-2.81504	1.61	0.826847
S1545	-3.66668	1.64	0.820334
S1544	-1.40609	1.65	0.818136
S1543	-0.970965	1.67	0.813701
S1542	-1.8382	1.68	0.811463
S1541	-0.021405	1.64	0.820334
S1540	-0.243628	1.65	0.818136
S1539	-2.2451	1.55	0.839512
S1538	0.493356	1.63	0.822518
S1537	-5.09088	1.61	0.826847
S1536	-1.58479	1.62	0.824689
S1535	-2.58455	1.62	0.824689
S1534	1.91259	1.64	0.820334
S1533	1.92931	1.64	0.820334
S1532	0.775115	1.65	0.818136
S1531	-0.789943	1.65	0.818136
S1530	-4.54362	1.65	0.818136
S1529	0.309115	1.61	0.826847
S1528	-2.79252	1.59	0.831122
S1527	3.36533	1.65	0.818136
S1526	-2.88093	1.62	0.824689
S1525	1.92064	1.63	0.822518
S1524	-5.61831	1.63	0.822518
S1523	1.98482	1.59	0.831122
S1522	-1.08199	1.62	0.824689
S1521	-1.50461	1.61	0.826847
S1520	1.17165	1.65	0.818136
S1519	1.74821	1.59	0.831122
S1518	-4.05972	1.67	0.813701
S1517	0.973192	1.57	0.835344
S1516	-0.727814	1.58	0.83324
S1515	-3.73531	1.67	0.813701
S1514	1.00553	1.58	0.83324
S1513	0.747536	1.68	0.811463
S1512	0.798467	1.62	0.824689
S1511	-1.43483	1.64	0.820334
S1510	-4.09235	1.64	0.820334
S1509	1.18122	1.67	0.813701
S1508	-2.08993	1.56	0.837435
S1507	-5.14801	1.64	0.820334
S1506	-0.539746	1.61	0.826847
S1505	1.23043	1.63	0.822518
S1504	0.242058	1.6	0.828991
S1503	-4.32155	1.61	0.826847
S1502	-1.8157	1.54	0.841576
S1501	-0.788909	1.6	0.828991
S1500	3.25924	1.61	0.826847
S1499	0.790328	1.65	0.818136
S1498	-0.2641	1.62	0.824689
S1497	-1.47633	1.65	0.818136
S1496	0.760034	1.6	0.828991
S1495	-3.53612	1.63	0.822518
S1494	-0.775051	1.63	0.822518
S1493	-4.33593	1.6	0.828991
S1492	0.9655	1.61	0.826847
S1491	-2.86594	1.62	0.824689
S1490	-2.92526	1.61	0.826847
S1489	4.48964	1.64	0.820334
S1488	-0.361342	1.56	0.837435
S1487	0.394033	1.57	0.835344
S1486	2.25369	1.63	0.822518
S1485	-2.1639	1.62	0.824689
S1484	2.62394	1.63	0.822518
S1483	-6.72798	1.68	0.811463
S1482	0.874216	1.58	0.83324
S1481	8.60478	1.68	0.811463
S1479	4.45801	1.64	0.820334
S1478	-0.788273	1.61	0.826847
S1477	6.71457	1.62	0.824689
S1476	2.12868	1.64	0.820334
S1475	2.90896	1.62	0.824689
S1474	1.89907	1.59	0.831122
S1473	1.38723	1.59	0.831122
S1472	4.11664	1.68	0.811463
S1471	6.75237	1.62	0.824689
S1470	2.0006	2.87	0.449773
S1469	-2.23721	1.67	0.813701
S1468	-3.01464	1.67	0.813701
S1467	4.83314	1.65	0.818136
S1466	6.35796	1.62	0.824689
S1465	1.83034	1.67	0.813701
S1464	7.98231	1.62	0.824689
S1463	-1.12919	1.65	0.818136
S1462	-2.59132	1.66	0.815925
S1461	-3.43096	1.63	0.822518
S1460	-3.72293	1.63	0.822518
S1459	-1.88972	1.59	0.831122
S1458	4.86957	1.65	0.818136
S1457	1.15801	1.62	0.824689
S1456	1.83652	1.73	0.800073
S1455	6.03728	1.66	0.815925
S1454	-4.13268	1.64	0.820334
S1453	1.09785	1.63	0.822518
S1452	-5.1798	1.66	0.815925
S1451	4.48672	1.63	0.822518
S1450	7.4578	1.63	0.822518
S1449	-4.17803	1.62	0.824689
S1448	-0.674224	1.58	0.83324
S1447	5.97879	1.61	0.826847
S1446	-0.375501	1.73	0.800073
S1445	-0.760581	1.67	0.813701
S1444	3.38073	1.76	0.793079
S1443	-3.34323	1.63	0.822518
S1442	10.3204	1.78	0.78835
S1441	8.20298	1.72	0.802378
S1440	1.76801	1.71	0.804669
S1438	-1.61453	1.66	0.815925
S1437	0.989501	1.63	0.822518
S1436	2.51786	1.64	0.820334
S1435	-1.97465	1.64	0.820334
S1434	-0.310642	1.61	0.826847
S1433	1.34527	1.66	0.815925
S1431	-0.142127	1.63	0.822518
S1430	0.42849	1.64	0.820334
S1429	-0.168803	1.68	0.811463
S1428	1.95287	1.72	0.802378
S1427	-1.57067	1.64	0.820334
S1426	-0.152881	1.72	0.802378
S1425	-0.472893	1.69	0.809212
S1424	-0.474509	1.64	0.820334
S1423	-1.37018	1.58	0.83324
S1422	1.64196	1.62	0.824689
S1421	0.305964	1.61	0.826847
S1420	3.81782	1.57	0.835344
S1419	3.80737	1.61	0.826847
S1418	4.67745	1.61	0.826847
S1417	2.5591	1.58	0.83324
S1416	2.60917	1.61	0.826847
S1415	1.23905	1.67	0.813701
S1414	3.56568	1.59	0.831122
S1413	2.39312	1.65	0.818136
S1412	2.78243	1.6	0.828991
S1411	2.83365	1.62	0.824689
S1410	3.5037	1.63	0.822518
S1409	2.65145	1.63	0.822518
S1408	3.32514	1.63	0.822518
S1407	5.35674	1.62	0.824689
S1406	1.82354	1.65	0.818136
S1405	1.81218	1.58	0.83324
S1404	0.802381	1.61	0.826847
S1403	1.05279	1.58	0.83324
S1401	1.2743	1.6	0.828991
S1400	0.830493	1.6	0.828991
S1399	2.07692	1.64	0.820334
S1397	3.93556	1.68	0.811463
S1396	2.5862	1.64	0.820334
S1395	0.935969	1.59	0.831122
S1394	4.57257	1.61	0.826847
S1393	1.5473	1.64	0.820334
S1392	0.0244411	1.61	0.826847
S1391	2.3387	1.62	0.824689
S1390	3.34483	1.57	0.835344
S1389	2.03118	1.62	0.824689
S1388	1.06572	1.59	0.831122
S1387	1.80917	1.59	0.831122
S1386	4.07227	1.62	0.824689
S1385	2.05373	1.62	0.824689
S1384	3.85275	1.6	0.828991
S1383	2.10382	1.57	0.835344
S1382	2.50504	1.62	0.824689
S1381	2.51959	1.6	0.828991
S1380	4.84627	1.61	0.826847
S1379	4.61704	1.58	0.83324
S1378	-0.179081	1.63	0.822518
S1377	1.05431	1.55	0.839512
S1376	1.71249	1.63	0.822518
S1375	3.30872	1.6	0.828991
S1374	4.63717	1.66	0.815925
S1373	4.09084	1.61	0.826847
S1372	5.82339	1.63	0.822518
S1371	-0.184833	1.64	0.820334
S1370	-0.970923	1.62	0.824689
S1369	3.47775	1.67	0.813701
S1368	0.993331	1.62	0.824689
S1367	-2.83852	1.58	0.83324
S1366	-0.29138	1.61	0.826847
S1365	-2.82077	1.62	0.824689
S1364	-3.03639	1.59	0.831122
S1363	-4.09458	1.6	0.828991
S1362	-1.84931	1.6	0.828991
S1361	-4.36697	1.64	0.820334
S1360	-2.04398	1.62	0.824689
S1359	-0.964529	1.63	0.822518
S1358	-0.999635	1.61	0.826847
S1357	-0.11316	1.72	0.802378
S1356	-0.521549	1.59	0.831122
S1355	-4.57738	1.63	0.822518
S1354	-0.242996	1.64	0.820334
S1353	0.925357	1.63	0.822518
S1352	4.44234	1.58	0.83324
S1351	-1.07235	1.59	0.831122
S1350	2.71193	1.65	0.818136
S1349	2.47817	1.62	0.824689
S1348	1.9166	1.61	0.826847
S1347	2.47459	1.59	0.831122
S1346	0.167534	1.65	0.818136
S1345	-0.327218	1.62	0.824689
S1344	1.53024	1.63	0.822518
S1343	2.50669	1.7	0.806947
S1342	1.4424	1.58	0.83324
S1341	2.67614	1.57	0.835344
S1340	2.46979	1.57	0.835344
S1339	0.165889	1.59	0.831122
S1338	2.9979	1.62	0.824689
S1337	9.7262	1.64	0.820334
S1336	2.39445	1.64	0.820334
S1335	2.42661	1.59	0.831122
S1334	5.99816	1.61	0.826847
S1333	1.44162	1.59	0.831122
S1332	1.95787	1.61	0.826847
S1331	1.95241	1.61	0.826847
S1330	1.81671	1.73	0.800073
S1329	0.449641	1.63	0.822518
S1328	-1.80993	1.6	0.828991
S1327	3.9741	1.65	0.818136
S1326	2.56203	1.62	0.824689
S1325	0.179415	1.66	0.815925
S1324	1.52267	1.6	0.828991
S1323	2.23702	1.6	0.828991
S1322	1.04543	1.6	0.828991
S1321	-0.515027	1.63	0.822518
S1320	0.993038	1.61	0.826847
S1319	0.251726	1.57	0.835344
S1318	0.76411	1.65	0.818136
S1317	2.02521	1.63	0.822518
S1316	4.33838	1.64	0.820334
S1315	-0.517154	1.64	0.820334
S1314	1.05805	1.63	0.822518
S1313	-0.463487	1.61	0.826847
S1312	0.00405348	1.6	0.828991
S1311	1.01925	1.63	0.822518
S1310	1.04944	1.63	0.822518
S1309	2.80346	1.59	0.831122
S1308	-0.471974	1.63	0.822518
S1307	3.26857	1.63	0.822518
S1306	0.548409	1.59	0.831122
S1305	-0.979534	1.6	0.828991
S1304	-0.441948	1.73	0.800073
S1303	-1.63539	1.65	0.818136
S1302	0.949356	1.72	0.802378
S1301	2.83586	1.56	0.837435
S1300	0.247106	1.65	0.818136
S1299	0.769545	1.57	0.835344
S1298	2.07639	1.61	0.826847
S1297	1.54744	1.63	0.822518
S1296	1.25328	1.6	0.828991
S1295	2.25376	1.6	0.828991
S1294	-1.76243	1.63	0.822518
S1293	3.27357	1.6	0.828991
S1292	1.51461	1.62	0.824689
S1291	-3.33515	1.75	0.795424
S1290	-0.835344	1.68	0.811463
S1289	0.226259	1.63	0.822518
S1288	1.01855	1.63	0.822518
S1287	2.33933	1.73	0.800073
S1286	7.28434	1.67	0.813701
S1285	3.30789	1.65	0.818136
S1284	-0.529818	1.56	0.837435
S1283	1.5105	1.63	0.822518
S1282	1.04771	1.63	0.822518
S1281	2.49749	1.58	0.83324
S1280	1.75349	1.59	0.831122
S1279	0.979565	1.62	0.824689
S1278	2.49653	1.62	0.824689
S1277	2.03706	1.58	0.83324
S1276	-0.216246	1.61	0.826847
S1275	-1.52542	1.62	0.824689
S1274	-0.507139	1.63	0.822518
S1273	1.73588	1.63	0.822518
S1272	1.78679	1.62	0.824689
S1271	1.37056	1.63	0.822518
S1270	2.77914	1.61	0.826847
S1269	1.26455	1.6	0.828991
S1268	0.987164	1.66	0.815925
S1267	-1.29851	1.56	0.837435
S1266	-0.0436199	1.61	0.826847
S1265	-1.03221	1.58	0.83324
S1264	0.221277	1.6	0.828991
S1263	0.0179068	1.6	0.828991
S1262	1.74088	1.6	0.828991
S1261	0.247187	1.75	0.795424
S1260	3.9833	1.62	0.824689
S1259	2.88549	1.66	0.815925
S1258	1.75408	1.61	0.826847
S1257	0.570309	1.58	0.83324
S1256	1.82821	1.61	0.826847
S1255	2.82429	1.63	0.822518
S1254	0.52596	1.64	0.820334
S1253	0.0504845	1.59	0.831122
S1252	3.60122	1.57	0.835344
S1251	2.31308	1.63	0.822518
S1250	0.331806	1.6	0.828991
S1249	2.62368	1.62	0.824689
S1248	2.58627	1.63	0.822518
S1247	1.26905	1.6	0.828991
S1246	2.8943	1.58	0.83324
S1245	0.765378	1.6	0.828991
S1244	2.6094	1.65	0.818136
S1243	4.85795	1.59	0.831122
S1242	2.33624	1.58	0.83324
S1241	2.295	1.57	0.835344
S1240	3.25652	1.64	0.820334
S1239	4.06391	1.59	0.831122
S1238	6.60699	1.67	0.813701
S1237	2.03909	1.59	0.831122
S1236	0.686432	1.65	0.818136
S1235	1.76702	1.61	0.826847
S1234	4.53811	1.61	0.826847
S1233	1.51086	1.61	0.826847
S1232	2.59729	1.6	0.828991
S1231	0.810662	1.58	0.83324
S1230	2.8295	1.59	0.831122
S1229	-0.491578	1.64	0.820334
S1228	3.08824	1.6	0.828991
S1227	1.39349	1.59	0.831122
S1226	4.34039	1.62	0.824689
S1225	2.32515	1.6	0.828991
S1224	1.5016	1.63	0.822518
S1223	-0.455269	1.58	0.83324
S1222	2.81912	1.6	0.828991
S1221	1.03093	1.56	0.837435
S1220	2.3078	1.61	0.826847
S1219	2.28972	1.59	0.831122
S1218	1.77687	1.64	0.820334
S1217	-0.17405	1.64	0.820334
S1216	3.09893	1.58	0.83324
S1215	3.2799	1.65	0.818136
S1214	3.82167	1.6	0.828991
S1213	-0.446101	1.62	0.824689
S1212	4.37355	1.65	0.818136
S1211	-0.216883	1.6	0.828991
S1210	1.56458	1.59	0.831122
S1209	0.532803	1.61	0.826847
S1208	-0.238441	1.65	0.818136
S1207	1.52625	1.62	0.824689
S1206	3.37037	1.63	0.822518
S1205	2.10168	1.63	0.822518
S1204	1.7245	1.58	0.83324
S1203	4.41368	1.62	0.824689
S1202	0.0462768	1.6	0.828991
S1201	2.30774	1.59	0.831122
S1200	0.245211	1.6	0.828991
S1199	2.55275	1.64	0.820334
S1198	1.33436	1.58	0.83324
S1197	0.623485	1.61	0.826847
S1196	0.626877	1.61	0.826847
S1195	3.02571	1.61	0.826847
S1194	2.71231	1.6	0.828991
S1193	1.44131	1.57	0.835344
S1192	2.46516	1.58	0.83324
S1191	3.7683	1.65	0.818136
S1190	3.01514	1.66	0.815925
S1189	0.783169	1.63	0.822518
S1188	4.00332	1.59	0.831122
S1187	4.42854	1.6	0.828991
S1186	0.178494	1.62	0.824689
S1185	-0.566038	1.61	0.826847
S1184	3.28242	1.61	0.826847
S1183	2.44092	1.64	0.820334
S1181	4.978	1.65	0.818136
S1180	4.66922	1.58	0.83324
S1179	1.12973	1.65	0.818136
S1178	2.98472	1.6	0.828991
S1177	1.89268	1.63	0.822518
S1176	4.23059	1.62	0.824689
S1175	5.76334	1.64	0.820334
S1174	4.16403	1.63	0.822518
S1173	-0.577816	1.63	0.822518
S1172	5.53813	1.63	0.822518
S1171	6.24505	1.6	0.828991
S1170	3.25569	1.57	0.835344
S1169	2.21075	1.62	0.824689
S1168	3.75283	1.59	0.831122
S1167	-1.36101	1.63	0.822518
S1166	1.22984	1.59	0.831122
S1165	3.77017	1.63	0.822518
S1164	1.48771	1.63	0.822518
S1163	2.28436	1.61	0.826847
S1162	6.01723	1.62	0.824689
S1161	7.47035	1.75	0.795424
S1160	1.95174	1.6	0.828991
S1159	2.61884	1.64	0.820334
S1158	5.71129	1.61	0.826847
S1157	-0.543667	1.6	0.828991
S1156	2.69295	1.59	0.831122
S1155	1.18485	1.65	0.818136
S1154	0.932626	1.58	0.83324
S1153	4.2302	1.6	0.828991
S1152	0.927634	1.61	0.826847
S1151	0.869161	1.61	0.826847
S1150	3.02688	1.62	0.824689
S1149	3.03555	1.66	0.815925
S1148	1.83242	1.72	0.802378
S1147	8.47466	1.65	0.818136
S1146	1.98494	1.62	0.824689
S1145	2.38476	1.59	0.831122
S1144	3.41915	1.59	0.831122
S1143	3.45419	1.6	0.828991
S1142	1.70649	1.6	0.828991
S1141	1.5088	1.62	0.824689
S1140	-0.610781	1.62	0.824689
S1139	1.88901	1.6	0.828991
S1138	2.42856	1.6	0.828991
S1137	2.66475	1.63	0.822518
S1136	1.13025	1.59	0.831122
S1135	2.21864	1.64	0.820334
S1134	3.96391	1.69	0.809212
S1133	0.786429	1.64	0.820334
S1132	2.24216	1.6	0.828991
S1131	5.20049	1.66	0.815925
S1130	0.893171	1.62	0.824689
S1129	1.41563	1.64	0.820334
S1128	3.47942	1.59	0.831122
S1127	4.46942	1.6	0.828991
S1126	4.24904	1.59	0.831122
S1125	0.384287	1.59	0.831122
S1124	-0.625172	1.61	0.826847
S1123	-2.15452	1.62	0.824689
S1122	0.8809	1.59	0.831122
S1121	-0.231427	1.72	0.802378
S1120	-0.545081	1.64	0.820334
S1119	2.40891	1.66	0.815925
S1118	-0.957286	1.65	0.818136
S1117	-2.43892	1.62	0.824689
S1116	-2.18239	1.61	0.826847
S1115	-0.102526	1.61	0.826847
S1114	0.610309	1.6	0.828991
S1113	-1.15789	1.59	0.831122
S1112	-1.25845	1.63	0.822518
S1111	0.111927	1.6	0.828991
S1110	-0.628215	1.62	0.824689
S1109	-0.677956	1.56	0.837435
S1108	-0.939621	1.68	0.811463
S1107	-0.918548	1.65	0.818136
S1106	0.364622	1.72	0.802378
S1105	0.468304	1.72	0.802378
S1104	-1.19011	1.66	0.815925
S1103	0.939547	1.66	0.815925
S1102	0.535373	1.65	0.818136
S1101	0.587838	1.58	0.83324
S1100	0.361138	1.6	0.828991
S1099	-1.06922	1.6	0.828991
S1098	-1.14526	1.57	0.835344
S1097	1.84385	1.6	0.828991
S1096	1.6377	1.61	0.826847
S1095	-1.30209	1.69	0.809212
S1094	0.565021	1.63	0.822518
S1093	1.33958	1.6	0.828991
S1092	0.170976	1.62	0.824689
S1091	-0.554634	1.64	0.820334
S1090	2.75354	1.63	0.822518
S1089	-0.671992	1.57	0.835344
S1088	-1.286	1.64	0.820334
S1087	1.33191	1.66	0.815925
S1086	2.08145	1.62	0.824689
S1085	-0.876131	1.62	0.824689
S1084	-1.89689	1.62	0.824689
S1083	-0.898938	1.64	0.820334
S1082	0.623675	1.56	0.837435
S1081	-2.94866	1.63	0.822518
S1080	0.986972	1.63	0.822518
S1079	0.248431	1.63	0.822518
S1078	0.932222	1.61	0.826847
S1077	-1.15515	1.59	0.831122
S1076	-2.41479	1.59	0.831122
S1075	0.849495	1.63	0.822518
S1074	-1.67437	1.62	0.824689
S1073	-2.9471	1.61	0.826847
S1072	1.67493	1.61	0.826847
S1071	-2.73896	1.58	0.83324
S1070	-0.566816	1.63	0.822518
S1069	-2.17195	1.65	0.818136
S1068	-0.162393	1.61	0.826847
S1067	1.63184	1.61	0.826847
S1066	0.949159	1.65	0.818136
S1065	-0.277659	1.67	0.813701
S1064	1.71947	1.64	0.820334
S1063	2.06328	1.63	0.822518
S1062	0.986598	1.6	0.828991
S1061	1.72959	1.63	0.822518
S1060	2.07012	1.61	0.826847
S1059	1.10108	1.61	0.826847
S1058	2.10674	1.6	0.828991
S1057	0.891148	1.65	0.818136
S1056	-4.76265	1.62	0.824689
S1055	-1.66987	1.66	0.815925
S1054	-0.919138	1.59	0.831122
S1053	-4.56715	1.71	0.804669
S1052	-2.79097	1.62	0.824689
S1051	2.60396	1.72	0.802378
S1050	-0.99486	1.69	0.809212
S1049	-0.180258	1.68	0.811463
S1048	-0.208949	1.7	0.806947
S1047	0.337704	1.62	0.824689
S1046	1.68635	1.67	0.813701
S1045	0.591532	1.61	0.826847
S1044	-0.908177	1.58	0.83324
S1043	1.13855	1.64	0.820334
S1042	0.8707	1.57	0.835344
S1041	-0.130019	1.63	0.822518
S1040	0.9732	1.63	0.822518
S1039	2.05692	1.63	0.822518
S1038	2.41023	1.67	0.813701
S1037	-2.42778	1.67	0.813701
S1036	3.24193	1.7	0.806947
S1035	3.31075	1.7	0.806947
S1034	2.6506	1.61	0.826847
S1033	2.12683	1.65	0.818136
S1032	2.41036	1.61	0.826847
S1031	2.03648	1.64	0.820334
S1030	2.89204	1.63	0.822518
S1029	3.52651	1.61	0.826847
S1028	-0.624891	1.63	0.822518
S1027	0.429845	1.72	0.802378
S1026	0.903745	1.61	0.826847
S1025	2.0623	1.63	0.822518
S1024	-3.16093	1.65	0.818136
S1023	-0.523627	1.65	0.818136
S1022	1.91978	1.7	0.806947
S1021	1.70861	1.64	0.820334
S1020	1.73387	1.65	0.818136
S1019	1.89821	1.67	0.813701
S1018	1.17702	1.7	0.806947
S1017	1.15538	1.76	0.793079
S1016	-3.0896	1.7	0.806947
S1015	0.614169	1.59	0.831122
S1014	3.57218	1.66	0.815925
S1013	1.12988	1.65	0.818136
S1012	0.420516	1.73	0.800073
S1011	1.90167	1.71	0.804669
S1010	0.150856	1.64	0.820334
S1009	-0.953801	1.63	0.822518
S1008	3.27414	1.72	0.802378
S1007	1.88517	1.7	0.806947
S1006	-0.88391	1.64	0.820334
S1005	-1.31726	1.63	0.822518
S1004	1.40796	1.62	0.824689
S1003	-3.18395	1.64	0.820334
S1002	-0.91847	1.65	0.818136
S1001	-0.541862	1.68	0.811463
Lauranne	14.8115	2.71	0.509412
Penta	14.9538	3.31	0.26813
P._webbii	-0.235509	3.86	0.00470274
P._scoparia	-0.0497056	3.8	0.0354041
Orientalis_3	-0.184753	3.9	-0.0160321
Nonpareil	0.269826	3.87	-0.000460922
Nemaguard	0.0279135	3.83	0.0201136
Masbovera	7.16183	3.27	0.285711
Marta	6.41586	1.26	0.893948
Felisia	9.28553	2.89	0.442077
Bertina	0.0771148	3.89	-0.0108283
Mardia	4.68676	3.62	0.124623
Marcona	-2.65416	1.56	0.837435
Malaguenia	-2.25402	1.7	0.806947
Makako	22.6069	2.22	0.670782
Jordi	-11.4453	1.81	0.781156
ITAP_1	-0.0597256	3.88	-0.00563794
GREMPA_FxT_283	6.85157	2.85	0.457415
Glorieta	7.20542	3.35	0.250334
Garnem	-0.0431156	3.73	0.0706146
Antonieta	6.24087	1.26	0.893948
Florida	1.82293	2.95	0.418671
Flordastar	-0.102589	3.84	0.01499
Ferraduel	5.57406	1.69	0.809212
Desmayo_Largueta	-17.7886	1.59	0.831122
D99_771	-9.94255	3.01	0.394783
D99_770	-9.89222	3.03	0.386713
D99_769	-9.85169	3.02	0.390755
D99_768	-9.87282	2.96	0.414723
D99_767	-9.80873	3.02	0.390755
D99_766	-9.91755	2.95	0.418671
D99_765	-9.88911	2.96	0.414723
D99_764	-9.90227	2.97	0.410762
D99_763	-9.78439	2.97	0.410762
D99_762	-9.9128	3	0.398798
D99_761	-9.77825	2.99	0.402799
D99_760	-9.90034	2.89	0.442077
D99_759	-9.81241	2.92	0.430434
D99_758	-9.91895	2.97	0.410762
D99_757	-9.87212	2.97	0.410762
D99_756	-9.93479	3.01	0.394783
D99_755	-9.96844	3.03	0.386713
D99_754	-9.74875	3.01	0.394783
D99_753	-9.92823	2.99	0.402799
D99_752	-9.89777	2.93	0.426526
D99_751	-9.89631	3.02	0.390755
D99_750	-9.86187	3.08	0.366306
D99_749	-9.80204	2.92	0.430434
D99_748	-9.98389	2.88	0.445932
D99_747	-9.79137	2.99	0.402799
D99_746	-9.98737	2.97	0.410762
D99_745	-9.94428	2.96	0.414723
D99_744	-9.94595	3.05	0.378591
D99_743	-9.92713	3.04	0.382659
D99_742	-9.70757	2.94	0.422605
D99_741	-9.88203	2.97	0.410762
D99_740	-9.92215	3	0.398798
D99_739	-9.94414	2.93	0.426526
D99_738	-9.98726	2.99	0.402799
D99_737	-9.92059	3.05	0.378591
D99_736	-9.92846	3.04	0.382659
D99_735	-9.87494	2.89	0.442077
D99_734	-9.8572	2.97	0.410762
D99_733	-9.86053	2.96	0.414723
D99_732	-9.88382	2.93	0.426526
D99_731	-9.85519	3.02	0.390755
D99_730	-9.85825	2.96	0.414723
D99_729	-9.9012	3.02	0.390755
D99_728	-10.2472	2.12	0.699773
D99_727	-9.87846	2.94	0.422605
D99_726	-9.91649	3.03	0.386713
D99_725	-9.98346	2.99	0.402799
D99_724	-9.9863	2.96	0.414723
D99_723	-9.84997	2.9	0.43821
D99_722	-8.85439	2.13	0.696934
D99_721	-9.78755	2.97	0.410762
D99_720	-9.88549	3.06	0.374509
D99_719	-9.89774	2.93	0.426526
D99_718	-9.89468	3.03	0.386713
D99_717	-9.87647	2.92	0.430434
D99_716	-9.80608	2.99	0.402799
D99_715	-9.93789	2.97	0.410762
D99_714	-9.77523	2.98	0.406787
D99_713	-9.9373	2.97	0.410762
D99_712	-10.0032	3.09	0.362184
D99_711	-9.80901	3.02	0.390755
D99_710	-9.82696	3.06	0.374509
D99_709	-9.85404	2.96	0.414723
D99_708	-9.92097	2.96	0.414723
D99_707	-9.89249	2.99	0.402799
D99_706	-13.0915	2.11	0.702599
D99_705	-9.904	2.99	0.402799
D99_704	-9.89011	3.01	0.394783
D99_703	-9.93183	2.97	0.410762
D99_702	-10.0087	3.02	0.390755
D99_701	-9.97553	2.95	0.418671
D99_700	-9.90237	3.02	0.390755
D99_699	-9.91973	2.93	0.426526
D99_698	-9.93394	3.01	0.394783
D99_697	-9.89437	2.95	0.418671
D99_696	-9.78227	2.98	0.406787
D99_695	-9.95375	2.98	0.406787
D99_694	-9.82153	2.97	0.410762
D99_693	-9.92184	3.11	0.353901
D99_692	-9.95208	2.9	0.43821
D99_691	-9.91669	3.05	0.378591
D99_690	-9.96198	2.96	0.414723
D99_689	-9.93829	2.99	0.402799
D99_688	-9.86513	2.97	0.410762
D99_687	-9.84828	2.95	0.418671
D99_686	-9.85047	2.95	0.418671
D99_685	-9.91234	2.99	0.402799
D99_684	-9.945	2.98	0.406787
D99_683	-10.0098	2.95	0.418671
D99_682	-9.857	2.9	0.43821
D99_681	-9.86936	2.93	0.426526
D99_680	-9.91455	2.96	0.414723
D99_679	-9.91308	3	0.398798
D99_678	-10.0906	3.03	0.386713
D99_677	-9.95239	2.96	0.414723
D99_676	-9.91108	3.05	0.378591
D99_675	-9.8182	2.95	0.418671
D99_674	-9.93306	2.87	0.449773
D99_673	-9.93257	2.98	0.406787
D99_672	-8.85602	2.14	0.694081
D99_671	-9.93568	2.97	0.410762
D99_670	-9.87827	2.93	0.426526
D99_669	-9.95349	3	0.398798
D99_668	-9.91336	3.03	0.386713
D99_667	-9.99583	2.98	0.406787
D99_666	-10.0699	2.98	0.406787
D99_665	-9.94317	2.99	0.402799
D99_664	-9.80397	3	0.398798
D99_663	-9.96602	2.9	0.43821
D99_662	-9.79907	3.05	0.378591
D99_661	-9.86595	2.94	0.422605
D99_660	-9.93158	2.98	0.406787
D99_659	-9.85286	2.94	0.422605
D99_658	-9.87677	3	0.398798
D99_657	-9.87681	2.95	0.418671
D99_656	-9.87284	2.98	0.406787
D99_655	-9.84632	2.97	0.410762
D99_654	-9.82667	3.03	0.386713
D99_653	-9.97275	2.92	0.430434
D99_652	-9.76528	3.03	0.386713
D99_651	-9.89364	2.99	0.402799
D99_650	-9.87892	3.02	0.390755
D99_649	-9.89661	2.96	0.414723
D99_648	-9.95414	2.99	0.402799
D99_647	-9.99761	2.94	0.422605
D99_646	-13.0922	2.12	0.699773
D99_645	-8.12272	2.13	0.696934
D99_644	-9.87628	2.95	0.418671
D99_643	-9.82881	2.97	0.410762
D99_642	-9.95419	2.97	0.410762
D99_641	-12.6964	2.95	0.418671
D99_640	-12.6773	2.95	0.418671
D99_639	-12.7609	2.95	0.418671
D99_638	-12.6426	2.96	0.414723
D99_637	-12.7082	2.97	0.410762
D99_636	-12.689	2.99	0.402799
D99_635	-12.7419	2.99	0.402799
D99_634	-12.6906	2.96	0.414723
D99_633	-12.6666	2.91	0.434329
D99_632	-12.6928	3	0.398798
D99_631	-12.7675	2.95	0.418671
D99_630	-12.6728	2.98	0.406787
D99_629	-12.8184	3.04	0.382659
D99_628	-12.62	2.95	0.418671
D99_627	-12.6817	2.98	0.406787
D99_626	-12.7995	2.91	0.434329
D99_625	-12.7073	2.96	0.414723
D99_624	-12.7574	2.98	0.406787
D99_623	-12.7899	2.98	0.406787
D99_622	-12.6708	2.97	0.410762
D99_621	-12.7074	2.93	0.426526
D99_620	-12.7414	2.87	0.449773
D99_619	-12.7271	2.91	0.434329
D99_618	-12.6276	2.89	0.442077
D99_617	-12.7169	2.88	0.445932
D99_616	-12.6927	2.89	0.442077
D99_615	-12.7673	2.93	0.426526
D99_614	-12.6981	3	0.398798
D99_613	-12.7109	3	0.398798
D99_612	-12.689	2.97	0.410762
D99_611	-12.629	2.79	0.48002
D99_610	-12.6199	2.98	0.406787
D99_609	-12.7033	2.92	0.430434
D99_608	-12.6887	2.94	0.422605
D99_607	-12.7026	3.01	0.394783
D99_606	-12.6263	2.93	0.426526
D99_605	-12.6973	2.9	0.43821
D99_604	-12.6872	3.05	0.378591
D99_603	-12.722	2.94	0.422605
D99_602	-12.7075	2.97	0.410762
D99_601	-12.6988	2.91	0.434329
D99_600	-12.6236	2.97	0.410762
D99_599	-12.6836	2.98	0.406787
D99_598	-12.7948	3.03	0.386713
D99_597	-12.813	2.89	0.442077
D99_596	-12.7443	2.94	0.422605
D99_595	-12.66	2.94	0.422605
D99_594	-12.6266	2.89	0.442077
D99_593	-12.7347	2.93	0.426526
D99_592	-12.6741	2.88	0.445932
D99_591	-12.6848	2.88	0.445932
D99_590	-12.6431	2.95	0.418671
D99_589	-12.627	2.96	0.414723
D99_588	-12.629	2.91	0.434329
D99_587	-12.6122	2.96	0.414723
D99_586	-12.6837	2.97	0.410762
D99_585	-12.7177	2.91	0.434329
D99_584	-12.6493	2.96	0.414723
D99_583	-12.5997	3	0.398798
D99_582	-12.7226	2.94	0.422605
D99_581	-12.6984	2.93	0.426526
[truncated: 15,582 more rows]

## Sheet: MADUR
ID	EBV	SD	REL
Ruby	11.5985	7.2	0.329453
Mission	19.1081	4.43	0.746153
Wawona	26.6956	1.9	0.953305
Vivot	13.1354	4.71	0.71305
Tuono	-9.5411	1.84	0.956207
Titan	-0.738517	2.44	0.922991
Tioga	14.8121	3.32	0.857426
FLTU_18	2.58135	7.55	0.262676
Princesse_2077	7.8371	7.67	0.239052
Nikitskii_53	7.84018	7.76	0.221089
Primorskii	15.7588	1.88	0.954283
Cristomorto	9.58373	6.49	0.455179
Anxaneta	13.8925	6.64	0.429704
Tarraco	10.7073	2.53	0.917205
Tardy_Nonpareil	9.28451	4.38	0.751851
S5133	0.126689	1.87	0.954768
R1000	3.11274	1.82	0.957154
Tardona	13.3872	2.09	0.943499
Garrigues	7.24025	2.02	0.94722
S5134	5.94622	4.4	0.74958
S5132	9.44673	4.27	0.764159
S5131	10.2534	4.32	0.758603
S5130	15.0475	4.39	0.750717
S5129	18.3982	4.33	0.757484
Atocha	0.663234	2.08	0.944038
S5128	-3.96909	4.26	0.765262
S5127	-6.65288	4.3	0.760833
S5126	-7.18855	4.25	0.766363
S5125	-11.2845	4.18	0.773996
S5124	-9.92837	4.3	0.760833
S5123	-11.1772	4.34	0.756363
S5122	2.03611	4.41	0.74844
S5121	-7.01892	4.26	0.765262
S5120	-11.2359	4.37	0.752983
S5119	-12.4971	4.39	0.750717
S5118	-4.14426	4.32	0.758603
S5116	-4.32912	6.42	0.466868
S5115	-13.5522	4.41	0.74844
S5113	-2.45088	4.22	0.769649
S5112	-6.46246	4.32	0.758603
S5111	-3.2376	4.18	0.773996
S5109	-4.41293	6.57	0.441665
S5108	-12.0607	4.27	0.764159
S5106	-6.68369	4.28	0.763053
S5105	-3.06477	4.41	0.74844
S5104	0.421475	4.41	0.74844
S5100	-3.04637	4.36	0.754112
S5099	5.67322	4.47	0.741548
Genco	9.34251	1.86	0.95525
S5098	9.66436	4.28	0.763053
S5097	6.69296	4.24	0.767461
S5096	4.42872	4.27	0.764159
S5095	4.65533	4.32	0.758603
S5094	4.84835	6.48	0.456857
S5093	9.65884	4.38	0.751851
S5092	-2.63903	4.37	0.752983
S5091	4.36773	4.29	0.761944
S5090	4.30558	4.33	0.757484
S5089	-2.40832	4.37	0.752983
S5088	4.03578	4.41	0.74844
S5087	0.880395	4.29	0.761944
S5086	10.7943	4.35	0.755239
S5085	9.58363	4.41	0.74844
S5084	13.708	4.27	0.764159
S5083	4.9115	6.52	0.450131
S5082	8.00518	4.37	0.752983
S5081	1.01503	4.46	0.742703
S5080	4.88961	6.52	0.450131
S5079	-2.61264	4.45	0.743856
S5078	5.09572	4.22	0.769649
S5077	4.24514	4.22	0.769649
S5076	0.927279	4.27	0.764159
S5075	2.99384	4.29	0.761944
S5074	4.66366	4.32	0.758603
S5073	8.70332	4.32	0.758603
S5072	8.30742	4.24	0.767461
S5071	7.77351	4.22	0.769649
S5070	3.3901	4.4	0.74958
S5069	1.00665	4.33	0.757484
S5068	-2.48445	4.21	0.77074
S5067	-3.4818	4.36	0.754112
S5066	8.24319	4.31	0.759719
S5065	4.36839	4.32	0.758603
S5064	-0.871	4.3	0.760833
S5063	12.0595	4.44	0.745006
S5062	0.831345	4.45	0.743856
S5061	9.5999	4.38	0.751851
S5060	9.7107	4.34	0.756363
S5059	0.883188	4.26	0.765262
S5058	12.1008	4.36	0.754112
S5057	19.6988	4.51	0.736902
S5056	0.345076	4.47	0.741548
S5055	0.259946	4.19	0.772913
S5054	4.28531	4.37	0.752983
S5053	4.94666	6.57	0.441665
S5052	15.3529	4.25	0.766363
S5051	9.65982	4.33	0.757484
S5050	0.761783	4.26	0.765262
S5049	13.4338	4.42	0.747298
S5048	5.03261	6.65	0.427985
S5047	9.10974	4.42	0.747298
S5046	8.43023	4.39	0.750717
S5045	12.9414	4.36	0.754112
S5044	10.8328	4.34	0.756363
S5043	13.0767	4.31	0.759719
S5042	9.54264	4.39	0.750717
S5041	4.42113	4.42	0.747298
S5040	9.51902	4.25	0.766363
S5039	-1.16061	4.35	0.755239
S5038	10.7426	4.39	0.750717
S5037	-4.93437	4.41	0.74844
S5036	4.6537	4.16	0.776153
S5035	9.61298	4.37	0.752983
S5034	11.3319	4.44	0.745006
S5033	1.11052	4.28	0.763053
S5032	11.5875	4.33	0.757484
S5031	4.12135	4.24	0.767461
S5030	9.64139	4.31	0.759719
S5029	0.85087	4.45	0.743856
S5028	-0.0859603	4.49	0.73923
S5027	4.41216	4.35	0.755239
S5026	3.93288	4.38	0.751851
S5025	4.33566	4.36	0.754112
S5024	0.714195	4.33	0.757484
S5023	9.58349	4.4	0.74958
S5022	7.12488	4.36	0.754112
S5021	0.936644	4.35	0.755239
S5020	1.04129	4.34	0.756363
S5019	-0.773839	4.45	0.743856
S5018	5.93393	4.37	0.752983
S5017	9.70781	4.42	0.747298
S5016	9.67798	4.33	0.757484
S5015	0.497978	4.32	0.758603
S5014	5.07525	4.41	0.74844
S5013	0.499896	4.2	0.771828
S5012	0.950486	4.32	0.758603
S5011	2.01594	4.34	0.756363
S5010	5.04454	6.39	0.471839
S5009	7.40657	4.33	0.757484
S5008	7.27028	4.36	0.754112
S5007	1.47981	4.28	0.763053
S5006	0.631171	4.24	0.767461
Peraleja	-7.06589	2.1	0.942957
Mono	-5.20966	1.84	0.956207
S5005	-3.72188	4.34	0.756363
S5004	-13.6058	4.35	0.755239
S5003	-6.55067	6.5	0.453499
S5002	-13.5805	4.4	0.74958
S5001	-14.2061	4.41	0.74844
Ai	0.832147	7.18	0.333173
Ferragnes	5.337	1.77	0.959476
S4315	-4.94527	4.31	0.759719
S4314	-1.63337	4.39	0.750717
S4313	-3.72112	4.31	0.759719
S4312	-11.5685	4.37	0.752983
S4311	-8.11291	4.23	0.768556
S4310	2.83705	4.32	0.758603
S4309	-7.59574	4.34	0.756363
S4308	-9.65408	4.39	0.750717
S4307	1.96229	4.3	0.760833
S4305	-5.78735	4.24	0.767461
S4304	-0.758048	6.42	0.466868
S4303	-1.48323	4.28	0.763053
S4302	0.212185	4.32	0.758603
S4301	-5.05748	4.47	0.741548
S4300	-1.07051	6.5	0.453499
S4299	-3.6282	4.3	0.760833
S4298	-8.52883	4.36	0.754112
S4297	-5.0869	4.3	0.760833
S4296	-9.89568	4.46	0.742703
S4295	0.356351	4.29	0.761944
S4294	-0.837731	6.45	0.461874
S4293	-5.08397	4.36	0.754112
S4292	2.96214	4.34	0.756363
S4291	-4.94689	4.29	0.761944
S4290	0.86933	4.3	0.760833
S4289	-5.65793	4.28	0.763053
S4288	-1.46454	4.31	0.759719
S4287	-0.785452	6.34	0.480072
S4286	-1.46739	4.28	0.763053
S4285	-9.733	4.42	0.747298
S4284	-1.25507	4.33	0.757484
S4283	-9.84921	4.44	0.745006
S4281	-6.82615	4.27	0.764159
S4280	-8.07339	4.33	0.757484
S4279	-1.48067	4.38	0.751851
S4277	-1.64911	4.33	0.757484
S4276	-1.5822	4.28	0.763053
S4275	-5.04791	4.3	0.760833
S4274	-2.3443	4.34	0.756363
S4273	-5.80147	4.24	0.767461
S4272	-8.84068	4.42	0.747298
S4271	-6.20973	4.22	0.769649
S4270	-2.12666	4.2	0.771828
S4269	-2.01725	4.32	0.758603
S4268	7.91496	4.32	0.758603
S4267	-3.89442	4.36	0.754112
S4266	-2.0759	4.36	0.754112
S4265	-9.20968	4.31	0.759719
S4264	-9.51863	4.34	0.756363
S4263	-8.21626	4.19	0.772913
S4262	-2.10178	6.51	0.451816
S4261	-6.26962	4.45	0.743856
S4260	1.17735	4.38	0.751851
S4259	-5.59327	4.31	0.759719
S4258	-2.43988	4.23	0.768556
S4257	-9.16856	4.34	0.756363
S4256	-2.12032	4.37	0.752983
S4255	-10.4348	4.27	0.764159
S4254	-5.60232	4.31	0.759719
S4253	-0.100205	4.2	0.771828
S4252	-2.10464	4.37	0.752983
S4251	-5.61055	4.35	0.755239
S4249	-10.3592	4.33	0.757484
S4248	-6.25234	4.41	0.74844
S4247	-5.62857	4.31	0.759719
S4246	-2.13018	6.32	0.483348
S4245	-2.30579	6.33	0.481711
S4244	-10.4086	4.29	0.761944
S4243	-0.509681	4.32	0.758603
S4242	1.5144	4.37	0.752983
S4241	-6.79323	4.28	0.763053
S4239	2.85276	4.2	0.771828
S4238	-6.86203	4.31	0.759719
S4237	-10.4757	4.26	0.765262
S4236	-10.4944	4.37	0.752983
S4235	1.25777	4.42	0.747298
S4234	-0.435715	4.23	0.768556
S4233	-6.38028	4.27	0.764159
S4232	-2.17743	4.27	0.764159
S4231	-4.63384	4.21	0.77074
S4230	-4.53766	4.39	0.750717
S4229	-9.09967	4.24	0.767461
S4228	1.50655	4.33	0.757484
S4227	-12.1562	4.3	0.760833
S4226	-0.300192	4.26	0.765262
S4225	1.20675	4.18	0.773996
S4224	-1.98093	4.39	0.750717
S4223	-10.2487	4.37	0.752983
S4222	-6.33902	4.29	0.761944
S4221	-6.17874	4.25	0.766363
S4220	-8.57879	4.33	0.757484
S4219	-10.2761	4.31	0.759719
S4218	1.36763	4.32	0.758603
S4216	-5.62914	4.31	0.759719
S4215	-8.69413	4.37	0.752983
S4214	-6.22204	4.24	0.767461
S4212	-6.30199	4.31	0.759719
S4211	-10.3335	4.29	0.761944
S4210	8.94854	4.3	0.760833
S4209	-8.51498	4.33	0.757484
S4207	-2.54186	4.36	0.754112
S4206	-4.55578	4.36	0.754112
S4205	3.63585	4.32	0.758603
S4204	-2.17438	4.44	0.745006
S4203	-6.20234	4.34	0.756363
S4202	-5.84852	4.34	0.756363
S4201	-8.0392	4.3	0.760833
S4200	-12.1095	4.41	0.74844
S4199	-2.13168	4.26	0.765262
S4198	-2.23082	4.23	0.768556
S4197	-4.43484	4.27	0.764159
S4196	-2.18122	4.4	0.74958
S4195	1.26466	4.41	0.74844
S4194	1.2937	4.34	0.756363
S4193	-9.47893	4.3	0.760833
S4192	-2.43004	4.31	0.759719
S4191	-2.86834	4.25	0.766363
S4190	2.73546	4.32	0.758603
S4188	0.103084	4.29	0.761944
S4187	6.05958	4.31	0.759719
S4186	2.80048	4.41	0.74844
S4185	-2.69205	4.31	0.759719
S4184	-24.847	4.73	0.710608
S4183	-0.744297	4.32	0.758603
S4182	-0.746407	4.32	0.758603
S4181	-5.1752	4.41	0.74844
S4180	-4.35456	4.29	0.761944
S4179	-3.71005	4.3	0.760833
S4178	-0.790382	4.23	0.768556
S4177	9.03087	4.36	0.754112
S4176	-7.06854	4.43	0.746153
S4175	-8.98118	4.48	0.740391
S4174	-2.56586	4.25	0.766363
S4173	-6.63542	4.34	0.756363
S4172	-4.44232	4.25	0.766363
S4171	7.49652	4.38	0.751851
S4170	-7.7585	4.32	0.758603
S4169	7.26492	4.34	0.756363
S4168	-2.54494	4.35	0.755239
S4167	-2.95442	4.34	0.756363
S4166	-4.3225	4.23	0.768556
S4165	4.12903	4.24	0.767461
S4164	-7.1937	4.21	0.77074
S4163	-1.67984	4.21	0.77074
S4161	7.36348	4.35	0.755239
S4160	5.63031	4.28	0.763053
S4159	7.36118	4.26	0.765262
S4158	9.76037	4.34	0.756363
S4157	0.0425637	4.3	0.760833
S4156	-4.45862	4.43	0.746153
S4155	-2.52318	4.34	0.756363
S4154	9.84859	4.37	0.752983
S4153	0.0177918	4.3	0.760833
S4152	-3.2146	4.18	0.773996
S4151	7.36818	4.25	0.766363
S4150	8.85919	4.4	0.74958
S4149	6.62302	4.37	0.752983
S4148	-4.9657	4.32	0.758603
S4147	5.94234	4.22	0.769649
S4144	-0.472183	4.25	0.766363
S4143	7.2882	4.37	0.752983
S4142	11.0361	4.28	0.763053
S4141	5.03632	4.36	0.754112
S4140	3.77264	4.29	0.761944
S4139	5.90796	4.38	0.751851
S4138	2.77236	4.39	0.750717
S4137	6.16035	4.28	0.763053
S4136	1.16852	4.3	0.760833
S4135	-4.86671	4.42	0.747298
S4134	1.02126	4.31	0.759719
S4133	6.32522	4.24	0.767461
S4131	3.40237	4.3	0.760833
S4130	6.56538	4.36	0.754112
S4129	13.7543	4.29	0.761944
S4128	7.17665	4.3	0.760833
S4127	5.07961	4.27	0.764159
S4126	7.74668	4.31	0.759719
S4125	9.62334	4.38	0.751851
S4124	-1.30862	4.25	0.766363
S4123	-0.601115	4.26	0.765262
S4122	2.77175	4.32	0.758603
S4120	-0.415727	4.38	0.751851
S4119	-0.729815	4.42	0.747298
S4118	5.26316	4.42	0.747298
S4117	5.59842	4.32	0.758603
S4116	-0.204145	4.37	0.752983
S4114	3.89719	4.36	0.754112
S4113	9.42573	4.39	0.750717
S4112	0.745868	4.23	0.768556
S4111	7.50056	4.36	0.754112
S4109	7.44156	4.36	0.754112
S4107	5.71054	4.27	0.764159
S4106	-3.07574	4.33	0.757484
S4105	-0.495673	4.31	0.759719
S4104	-3.02703	4.36	0.754112
S4103	-1.98283	4.3	0.760833
S4102	9.69465	4.34	0.756363
S4101	9.53473	4.29	0.761944
S4100	3.87499	4.31	0.759719
S4099	3.49576	4.33	0.757484
S4098	11.585	4.34	0.756363
S4097	-0.673432	4.32	0.758603
S4096	8.72565	4.38	0.751851
S4095	-0.654385	4.39	0.750717
S4094	7.2561	4.27	0.764159
S4093	0.79581	4.32	0.758603
S4092	9.61272	4.3	0.760833
S4091	-2.58173	4.4	0.74958
S4089	5.17922	4.29	0.761944
S4088	8.75569	4.32	0.758603
S4086	11.7586	4.39	0.750717
S4085	9.95907	4.28	0.763053
S4084	-2.05089	4.17	0.775076
S4083	8.38802	4.29	0.761944
S4082	8.89653	4.2	0.771828
S4079	9.64074	4.31	0.759719
S4078	5.24854	4.32	0.758603
S4077	1.39981	4.28	0.763053
S4076	1.99715	4.24	0.767461
S4075	14.2645	4.33	0.757484
S4074	1.38901	4.31	0.759719
S4073	8.56325	4.27	0.764159
S4072	17.861	4.36	0.754112
S4071	11.779	4.29	0.761944
S4070	8.82948	4.25	0.766363
S4069	5.70956	4.36	0.754112
S4068	6.1356	4.33	0.757484
S4067	2.2694	4.44	0.745006
S4066	8.76134	4.25	0.766363
S4065	9.70191	4.22	0.769649
S4064	5.85062	4.24	0.767461
S4063	13.1061	4.32	0.758603
S4061	15.4499	4.37	0.752983
S4060	8.29547	4.29	0.761944
S4059	6.20791	4.34	0.756363
S4058	11.9291	4.38	0.751851
S4056	17.2298	4.36	0.754112
S4055	13.5882	4.2	0.771828
S4054	5.75181	4.27	0.764159
S4053	9.59782	4.2	0.771828
S4052	11.9975	4.32	0.758603
S4050	4.84217	4.18	0.773996
S4047	14.1715	4.34	0.756363
S4046	2.49829	4.46	0.742703
S4045	5.51688	4.27	0.764159
S4044	1.56061	4.42	0.747298
S4043	11.1398	4.39	0.750717
S4042	4.90763	4.33	0.757484
S4041	-1.60376	4.36	0.754112
S4040	-5.6172	4.42	0.747298
S4039	9.00285	4.31	0.759719
S4038	11.9155	4.32	0.758603
S4037	7.06429	4.24	0.767461
S4036	8.85541	4.39	0.750717
S4035	13.9742	4.32	0.758603
S4034	5.82335	4.32	0.758603
S4033	9.55272	4.35	0.755239
S4032	6.71487	4.26	0.765262
S4031	9.48933	4.34	0.756363
S4030	-3.37432	4.5	0.738068
S4029	7.13552	4.3	0.760833
S4028	12.066	4.26	0.765262
S4027	5.76904	4.32	0.758603
S4026	9.41035	4.22	0.769649
S4025	12.936	4.28	0.763053
S4024	9.37954	4.31	0.759719
S4023	9.48045	4.24	0.767461
S4022	4.39469	4.31	0.759719
S4021	10.5253	4.33	0.757484
S4020	11.949	4.33	0.757484
S4019	10.4085	4.29	0.761944
S4018	5.86638	4.33	0.757484
S4017	26.5497	2.49	0.919802
S4016	14.7165	4.34	0.756363
S4015	10.4258	4.33	0.757484
S4014	8.4973	4.37	0.752983
S4013	11.3826	4.39	0.750717
S4012	17.1107	4.44	0.745006
S4011	17.9876	4.24	0.767461
S4010	8.15926	4.37	0.752983
S4009	9.3623	4.31	0.759719
S4008	2.83927	4.26	0.765262
S4007	5.30511	4.42	0.747298
S4006	9.25314	4.23	0.768556
S4005	9.55763	4.34	0.756363
S4004	10.0829	4.23	0.768556
S4003	12.8653	4.34	0.756363
S4002	11.9087	4.24	0.767461
S4001	1.95058	4.42	0.747298
S3315	-7.78554	4.3	0.760833
S3314	-7.84464	4.29	0.761944
S3313	-7.75253	4.33	0.757484
S3312	-7.68521	4.25	0.766363
S3310	-5.97081	6.53	0.448443
S3309	8.84212	4.51	0.736902
S3308	-2.72758	4.32	0.758603
S3307	-0.788004	4.33	0.757484
S3306	-4.13234	4.38	0.751851
S3305	-6.43466	4.3	0.760833
S3304	-4.37059	4.38	0.751851
S3303	-5.47459	4.26	0.765262
S3302	-12.5089	4.36	0.754112
S3301	-6.25184	6.64	0.429704
S3300	-7.86953	4.36	0.754112
S3299	-7.76725	4.36	0.754112
S3298	-5.55192	4.35	0.755239
S3297	0.689698	4.32	0.758603
S3296	-1.9859	4.32	0.758603
S3295	-4.44567	4.44	0.745006
S3294	-4.38545	4.46	0.742703
S3293	-1.62631	4.34	0.756363
S3292	-2.30709	4.26	0.765262
S3291	-4.27583	4.21	0.77074
S3290	-8.67585	4.25	0.766363
S3289	-12.502	4.32	0.758603
S3288	-4.4127	4.3	0.760833
S3287	-11.377	4.35	0.755239
S3286	-7.86321	4.24	0.767461
S3285	-7.81928	4.35	0.755239
S3284	-7.77092	4.4	0.74958
S3283	-9.24328	4.36	0.754112
S3282	-0.814683	4.37	0.752983
S3281	-4.71111	4.27	0.764159
S3280	-5.97697	4.27	0.764159
S3279	-2.21232	4.51	0.736902
S3278	-4.78124	4.25	0.766363
S3277	-7.8853	4.33	0.757484
S3276	-5.50963	4.37	0.752983
S3275	-5.57788	4.24	0.767461
S3274	-4.32304	4.23	0.768556
S3273	-7.91275	4.26	0.765262
S3272	-2.34416	4.41	0.74844
S3271	-7.80536	4.22	0.769649
S3270	-11.3601	4.37	0.752983
S3269	-7.20298	4.32	0.758603
S3268	-0.83409	4.25	0.766363
S3267	0.0390314	4.28	0.763053
S3266	-2.98465	4.33	0.757484
S3265	-2.24373	4.2	0.771828
S3264	-12.5083	4.34	0.756363
S3263	-4.07646	4.32	0.758603
S3262	-6.20824	6.68	0.422812
S3261	-7.79268	4.25	0.766363
S3260	-4.38253	4.26	0.765262
S3259	-4.38026	4.4	0.74958
S3258	-7.79633	4.28	0.763053
S3257	-7.88048	4.46	0.742703
S3256	-7.7838	4.37	0.752983
S3255	-10.4233	4.26	0.765262
S3254	-8.65796	4.39	0.750717
S3253	0.0222854	4.29	0.761944
S3252	-7.52983	4.28	0.763053
S3251	-7.87486	4.25	0.766363
S3250	-0.830348	4.34	0.756363
S3249	-6.5502	4.35	0.755239
S3248	-7.85186	4.2	0.771828
S3247	-12.5291	4.31	0.759719
S3246	-4.23417	4.27	0.764159
S3245	-7.74885	4.26	0.765262
S3244	-8.98294	4.35	0.755239
S3243	-11.0522	4.42	0.747298
S3242	-0.797843	4.34	0.756363
S3241	-7.21712	4.28	0.763053
S3240	-7.00682	4.24	0.767461
S3239	-6.36621	4.31	0.759719
S3238	-7.84394	4.35	0.755239
S3237	-7.7834	4.28	0.763053
S3236	-12.4247	4.44	0.745006
S3235	-2.94427	4.35	0.755239
S3234	-4.59511	4.31	0.759719
S3233	-8.26851	4.17	0.775076
S3232	-6.25785	4.41	0.74844
S3231	-12.5212	4.39	0.750717
Del_Cid	7.71649	2.09	0.943499
S3230	3.39827	4.37	0.752983
S3229	-4.56952	4.4	0.74958
S3228	-1.32752	4.31	0.759719
S3227	7.90221	4.26	0.765262
S3226	6.25137	4.35	0.755239
S3225	-4.70184	4.33	0.757484
S3224	-1.41333	4.37	0.752983
S3223	-1.07644	4.34	0.756363
S3222	-1.364	4.26	0.765262
S3221	-4.69054	4.35	0.755239
S3220	-1.34143	4.36	0.754112
S3219	-1.29474	4.4	0.74958
S3218	7.44273	4.41	0.74844
S3217	1.99855	4.26	0.765262
S3216	-1.88056	4.44	0.745006
S3215	-3.3807	4.28	0.763053
S3214	-1.37481	4.3	0.760833
S3213	2.37745	4.52	0.735734
S3212	-3.36925	4.3	0.760833
S3211	0.933441	6.35	0.478431
S3210	2.33963	4.22	0.769649
S3209	2.0674	4.41	0.74844
S3208	5.00904	4.37	0.752983
S3207	3.52211	4.22	0.769649
S3206	-4.70745	4.38	0.751851
S3205	1.56798	6.48	0.456857
S3204	7.44396	4.44	0.745006
S3203	-3.37245	4.15	0.777228
S3202	-1.15382	4.34	0.756363
S3201	2.1861	4.31	0.759719
S3200	7.44678	4.36	0.754112
S3199	-4.92898	4.34	0.756363
S3198	3.21888	4.29	0.761944
S3197	-1.72657	4.29	0.761944
S3196	0.935447	6.41	0.468528
S3195	7.39836	4.42	0.747298
S3194	5.87945	4.39	0.750717
S3193	0.270515	4.3	0.760833
S3192	2.51371	4.35	0.755239
S3191	2.70124	4.38	0.751851
S3190	5.16825	4.4	0.74958
S3189	-3.35372	4.24	0.767461
S3188	4.58007	4.34	0.756363
S3187	5.61787	4.4	0.74958
S3186	8.42757	4.34	0.756363
S3185	4.40982	4.34	0.756363
S3184	9.7076	4.28	0.763053
S3183	1.03812	4.33	0.757484
S3182	0.959832	4.31	0.759719
S3181	9.70692	4.34	0.756363
S3180	11.1994	4.22	0.769649
S3179	6.24947	4.37	0.752983
S3178	5.13383	4.27	0.764159
S3177	4.45724	4.31	0.759719
S3176	9.6928	4.41	0.74844
S3175	6.55139	6.51	0.451816
S3174	6.86577	4.26	0.765262
S3173	9.58871	4.24	0.767461
S3172	9.68453	4.4	0.74958
S3171	10.3468	4.38	0.751851
S3170	4.39563	4.28	0.763053
S3169	2.50134	4.5	0.738068
S3168	7.84025	4.41	0.74844
S3167	4.8195	4.22	0.769649
S3166	0.925461	4.25	0.766363
S3165	6.1259	4.24	0.767461
S3164	0.961552	4.37	0.752983
S3163	4.22143	4.26	0.765262
S3162	7.417	4.31	0.759719
S3161	-3.45007	4.54	0.73339
S3160	6.33051	6.57	0.441665
S3159	4.45009	4.19	0.772913
S3158	9.80009	4.34	0.756363
S3157	6.55709	6.43	0.465206
S3156	11.1796	4.35	0.755239
S3155	7.91081	4.29	0.761944
S3154	11.1974	4.32	0.758603
S3153	15.1853	4.29	0.761944
S3151	2.22888	4.34	0.756363
S3150	-5.6417	4.39	0.750717
S3149	-2.03132	4.32	0.758603
S3147	1.23987	4.38	0.751851
S3146	-2.03671	4.33	0.757484
S3145	1.42019	4.28	0.763053
S3144	-4.60506	3.31	0.858284
S3143	7.21861	4.34	0.756363
S3142	4.87727	4.26	0.765262
S3141	11.956	4.49	0.73923
S3140	5.64134	4.28	0.763053
S3139	6.63926	4.5	0.738068
S3137	-5.64713	4.34	0.756363
S3136	-0.913991	6.44	0.463542
S3135	-6.00881	4.36	0.754112
S3134	-5.74985	4.38	0.751851
S3133	-11.4954	4.37	0.752983
S3132	-5.66621	4.27	0.764159
S3131	-2.09565	4.37	0.752983
S3130	-5.74279	4.35	0.755239
S3129	-9.12109	4.31	0.759719
S3127	-7.22541	4.36	0.754112
S3126	-5.75182	4.36	0.754112
S3125	1.21886	4.18	0.773996
S3124	-7.46634	4.31	0.759719
S3123	6.56936	4.36	0.754112
S3122	-6.63147	4.21	0.77074
S3121	-1.72701	4.34	0.756363
S3118	-2.02553	4.31	0.759719
S3117	10.0582	4.34	0.756363
S3116	-2.26576	4.36	0.754112
S3115	-5.93413	4.37	0.752983
S3112	-5.76678	4.33	0.757484
S3109	-9.06379	4.37	0.752983
S3108	-2.32143	4.34	0.756363
S3107	-10.5384	4.32	0.758603
S3106	-6.3758	4.27	0.764159
S3104	-2.40844	4.27	0.764159
S3103	-5.45741	4.29	0.761944
S3099	-4.27852	4.32	0.758603
S3098	8.41069	4.27	0.764159
S3093	-5.88256	4.21	0.77074
S3091	-9.64235	4.38	0.751851
S3090	13.2425	4.45	0.743856
S3089	-10.4837	4.41	0.74844
S3088	-5.99445	4.42	0.747298
S3087	5.29481	4.39	0.750717
S3085	4.11567	4.29	0.761944
S3084	4.26074	4.31	0.759719
S3083	-3.78975	4.25	0.766363
S3082	-1.9472	4.28	0.763053
S3081	12.833	4.45	0.743856
S3080	-6.76959	4.24	0.767461
S3079	-7.28992	4.3	0.760833
S3077	-10.1699	4.47	0.741548
S3076	-10.3903	4.33	0.757484
S3075	-0.357173	4.38	0.751851
S3073	-2.41057	4.32	0.758603
S3072	15.1004	4.41	0.74844
S3071	-5.4789	4.39	0.750717
S3070	-7.24785	4.31	0.759719
S3069	-8.90185	4.42	0.747298
S3068	-6.92084	4.36	0.754112
S3067	2.75029	4.47	0.741548
S3066	-10.3047	4.45	0.743856
S3065	4.23565	4.33	0.757484
S3064	-2.09236	4.32	0.758603
S3063	-6.06871	4.32	0.758603
S3062	-10.6814	4.27	0.764159
S3061	-2.33707	4.42	0.747298
S3060	-4.14397	4.27	0.764159
S3059	-5.80999	4.3	0.760833
S3057	-1.44942	4.23	0.768556
S3056	-7.97251	4.36	0.754112
Ramillete	-4.81851	1.91	0.952812
S3055	1.32547	4.36	0.754112
S3054	4.31069	4.21	0.77074
S3053	6.28714	4.34	0.756363
S3052	0.320539	4.27	0.764159
S3051	2.10001	4.27	0.764159
S3050	-5.68012	4.34	0.756363
S3048	0.426659	4.28	0.763053
S3047	1.00647	4.25	0.766363
S3045	8.74788	4.29	0.761944
S3044	9.01221	4.44	0.745006
S3042	6.48487	4.2	0.771828
S3041	-3.14103	4.33	0.757484
S3040	-5.19	4.39	0.750717
S3039	0.428724	4.21	0.77074
S3037	3.06254	4.33	0.757484
S3036	-5.09096	4.31	0.759719
S3035	-8.37207	4.33	0.757484
S3034	-4.63608	4.31	0.759719
S3033	-4.57146	4.22	0.769649
S3032	0.303973	4.38	0.751851
S3031	3.03422	4.3	0.760833
S3030	7.74287	4.34	0.756363
S3029	7.65615	4.29	0.761944
S3028	3.49613	4.19	0.772913
S3026	4.22932	4.33	0.757484
S3025	0.425478	4.21	0.77074
S3024	-4.89921	4.49	0.73923
S3023	2.8729	4.27	0.764159
S3022	-1.70114	4.35	0.755239
S3021	2.17012	4.36	0.754112
S3020	0.604824	4.3	0.760833
S3019	-1.92783	4.39	0.750717
S3018	-0.983935	4.35	0.755239
S3017	4.16978	4.24	0.767461
S3016	-3.20805	4.39	0.750717
S3015	0.368773	4.29	0.761944
S3014	2.19733	4.32	0.758603
S3013	9.4674	4.31	0.759719
S3012	1.93936	4.31	0.759719
S3011	6.85941	4.3	0.760833
S3010	6.25131	4.33	0.757484
S3009	5.34005	4.34	0.756363
S3008	-2.05695	4.23	0.768556
S3007	2.29465	4.32	0.758603
S3006	5.18263	4.35	0.755239
S3005	-1.97701	4.29	0.761944
S3004	0.435779	4.33	0.757484
S3003	-2.7931	4.33	0.757484
S3002	-2.04277	4.24	0.767461
S3001	6.35027	4.43	0.746153
S2541	13.6241	4.38	0.751851
S2540	15.3579	4.31	0.759719
S2539	14.7889	4.34	0.756363
S2538	13.7015	4.45	0.743856
S2537	4.26579	4.31	0.759719
S2536	11.0677	4.39	0.750717
S2535	14.8573	4.26	0.765262
S2534	11.0272	4.31	0.759719
S2533	16.5683	4.36	0.754112
S2532	11.8492	6.36	0.476787
S2531	12.909	4.36	0.754112
S2530	21.8626	4.22	0.769649
S2529	14.8381	4.2	0.771828
S2528	15.1142	4.35	0.755239
S2527	7.41675	4.39	0.750717
S2526	9.06294	4.29	0.761944
S2525	10.0361	4.32	0.758603
S2524	9.01828	4.26	0.765262
S2523	12.0598	4.34	0.756363
S2522	7.62088	4.27	0.764159
S2521	1.95638	4.34	0.756363
S2520	15.0432	4.37	0.752983
S2519	16.853	4.28	0.763053
S2518	10.7165	4.38	0.751851
S2517	17.0847	4.39	0.750717
S2516	15.3755	4.33	0.757484
S2515	11.5584	4.39	0.750717
S2514	7.89687	4.24	0.767461
S2513	14.7144	4.4	0.74958
S2512	17.2586	4.35	0.755239
S2511	4.78288	4.33	0.757484
S2510	8.55809	4.32	0.758603
S2509	14.2743	4.4	0.74958
S2508	10.9165	4.33	0.757484
S2507	16.9781	4.32	0.758603
S2506	18.6651	4.36	0.754112
S2505	12.7193	4.37	0.752983
S2504	9.14726	4.29	0.761944
S2503	18.1287	4.29	0.761944
S2502	3.05741	4.44	0.745006
S2501	15.2649	4.42	0.747298
S2500	9.45396	4.26	0.765262
S2499	18.8896	4.29	0.761944
S2498	11.2712	4.39	0.750717
S2497	11.3621	4.36	0.754112
S2496	8.96025	4.28	0.763053
S2495	9.76678	4.26	0.765262
S2494	2.80101	4.37	0.752983
S2493	5.95537	4.25	0.766363
S2492	15.3314	4.24	0.767461
S2491	18.0095	4.22	0.769649
S2490	13.5587	4.24	0.767461
S2489	15.7961	4.41	0.74844
S2488	16.7892	4.37	0.752983
S2487	18.3197	4.36	0.754112
S2486	15.6617	4.3	0.760833
S2485	8.80181	4.26	0.765262
S2484	17.9402	4.41	0.74844
S2483	-2.40849	4.55	0.732214
S2482	8.66896	4.41	0.74844
S2481	-2.50052	4.29	0.761944
S2480	13.0698	4.39	0.750717
S2479	7.87374	4.25	0.766363
S2478	10.9017	4.35	0.755239
S2477	13.4495	4.43	0.746153
S2476	20.1232	4.47	0.741548
S2475	15.6544	4.39	0.750717
S2474	5.64619	4.36	0.754112
S2473	16.2642	4.41	0.74844
S2472	17.4309	4.33	0.757484
S2471	15.0991	4.33	0.757484
S2470	2.13733	4.4	0.74958
S2469	16.9313	4.35	0.755239
S2468	16.8885	4.27	0.764159
S2467	16.9058	4.3	0.760833
S2466	18.1628	4.29	0.761944
S2465	-5.49349	4.31	0.759719
S2464	-5.37694	4.26	0.765262
S2463	-2.11589	4.33	0.757484
S2462	-1.05192	4.28	0.763053
S2461	-4.57656	4.28	0.763053
S2460	-6.17893	4.33	0.757484
S2459	-2.28775	4.28	0.763053
S2458	-10.8905	4.24	0.767461
S2457	-8.07325	4.25	0.766363
S2456	-2.64661	4.26	0.765262
S2454	-2.82468	4.25	0.766363
S2453	-6.76565	4.29	0.761944
S2452	-0.0675511	4.39	0.750717
S2451	0.205004	4.21	0.77074
S2450	-8.12918	4.42	0.747298
S2449	-5.98853	4.31	0.759719
S2448	-4.46706	4.23	0.768556
S2447	-6.24275	4.26	0.765262
S2445	-2.35162	4.23	0.768556
S2444	-5.04082	6.38	0.473491
S2443	-5.39108	4.28	0.763053
S2442	-3.99394	4.32	0.758603
S2441	-6.11925	4.38	0.751851
S2440	-10.9927	4.42	0.747298
S2439	-7.36733	4.29	0.761944
S2438	-7.34254	4.3	0.760833
S2437	-2.1553	4.36	0.754112
S2436	-0.712796	4.3	0.760833
S2435	-4.47043	4.28	0.763053
S2434	-5.10178	4.36	0.754112
S2433	-4.14839	4.32	0.758603
S2432	-7.54322	4.34	0.756363
S2431	-1.74104	4.28	0.763053
S2430	0.442504	4.42	0.747298
S2429	-7.4682	4.38	0.751851
S2428	-5.36374	4.31	0.759719
S2427	-8.15441	4.32	0.758603
S2426	-6.19879	4.24	0.767461
S2425	-2.04266	4.22	0.769649
S2424	3.83455	4.33	0.757484
S2423	6.76786	4.41	0.74844
S2422	-1.59121	4.48	0.740391
S2421	1.14466	4.27	0.764159
S2420	-7.56692	4.43	0.746153
S2419	0.453477	4.37	0.752983
S2418	-6.94252	4.26	0.765262
S2417	-2.61173	4.37	0.752983
S2416	-8.60736	4.3	0.760833
S2415	-2.26794	4.35	0.755239
S2414	-8.58102	4.26	0.765262
S2413	-5.39615	4.3	0.760833
S2411	-7.36574	4.29	0.761944
S2410	-6.20877	4.22	0.769649
S2409	-5.64578	4.13	0.77937
S2408	-7.44179	4.22	0.769649
S2407	-8.24971	4.38	0.751851
S2406	-8.47093	4.43	0.746153
S2405	-7.70096	4.21	0.77074
S2404	-8.79419	4.3	0.760833
S2403	-12.0191	4.36	0.754112
S2402	-9.92092	4.31	0.759719
S2401	-5.30445	4.35	0.755239
S2400	-4.13124	4.26	0.765262
S2399	-6.18672	4.33	0.757484
S2398	-2.90716	4.37	0.752983
S2397	-3.80595	4.24	0.767461
S2396	4.28784	4.35	0.755239
S2393	-2.25366	4.34	0.756363
S2391	4.24874	4.34	0.756363
S2389	-7.99159	4.36	0.754112
S2388	-7.45916	4.35	0.755239
S2387	-4.52602	4.4	0.74958
S2386	-4.47528	4.43	0.746153
S2385	-4.35326	4.39	0.750717
S2384	-8.5359	4.27	0.764159
S2383	-7.10807	4.37	0.752983
S2382	-1.21529	4.37	0.752983
S2380	-10.2467	4.31	0.759719
S2379	0.797446	4.38	0.751851
S2378	0.897509	4.44	0.745006
S2375	0.751392	4.36	0.754112
S2374	-6.50038	4.32	0.758603
S2372	4.22363	4.47	0.741548
S2371	-4.63122	4.33	0.757484
S2370	-11.2416	4.37	0.752983
S2369	-0.064299	4.23	0.768556
S2368	-4.48599	4.23	0.768556
S2367	-6.89713	4.31	0.759719
S2366	-7.78203	4.29	0.761944
S2365	4.3462	4.28	0.763053
S2364	-0.299192	4.33	0.757484
S2363	-2.20433	4.46	0.742703
S2362	-4.40328	4.27	0.764159
S2361	0.448381	4.39	0.750717
S2360	-4.00322	4.24	0.767461
S2359	-4.73202	4.26	0.765262
S2358	-1.01509	4.26	0.765262
S2357	0.307841	4.28	0.763053
S2356	-4.38407	4.27	0.764159
S2355	4.68549	4.29	0.761944
S2354	4.97397	4.42	0.747298
S2353	4.38844	4.3	0.760833
S2350	-4.97902	4.23	0.768556
S2349	-8.28381	4.26	0.765262
S2348	-5.22205	4.27	0.764159
S2347	-5.31638	4.32	0.758603
S2346	7.11502	4.28	0.763053
S2345	-3.86315	4.28	0.763053
S2344	-1.93404	4.33	0.757484
S2343	-5.86316	4.31	0.759719
S2342	-2.28213	4.22	0.769649
S2340	-6.8288	4.33	0.757484
S2339	-12.1644	4.39	0.750717
S2338	-6.79811	4.33	0.757484
S2337	3.01818	4.42	0.747298
S2336	-12.143	4.44	0.745006
S2335	-8.71367	4.29	0.761944
S2334	3.29771	4.35	0.755239
S2333	2.95906	4.33	0.757484
S2332	2.61321	2.33	0.929778
S2331	-9.84222	4.39	0.750717
S2330	-5.80569	4.29	0.761944
S2329	-5.61632	4.39	0.750717
S2328	4.44544	4.39	0.750717
S2327	-6.98168	4.32	0.758603
S2326	-9.49902	4.32	0.758603
S2325	-10.3608	3.57	0.835146
S2324	-7.585	4.24	0.767461
S2323	8.6087	4.47	0.741548
S2322	-7.95231	3.09	0.876496
S2320	-5.84999	4.34	0.756363
S2319	-9.55168	4.41	0.74844
S2318	8.06542	3.5	0.841547
S2317	-8.67883	4.35	0.755239
S2316	-7.56983	4.2	0.771828
S2315	-9.34531	4.17	0.775076
S2314	-5.72234	4.4	0.74958
S2313	-12.2639	4.29	0.761944
S2312	-5.75719	4.29	0.761944
S2311	-9.83263	4.3	0.760833
S2310	-9.33133	4.39	0.750717
S2309	-2.44677	4.4	0.74958
S2308	-1.66964	4.31	0.759719
S2307	-9.29527	4.4	0.74958
S2306	-5.93168	4.35	0.755239
S2305	-1.98623	4.36	0.754112
S2304	-13.1174	4.38	0.751851
S2303	-13.5983	4.42	0.747298
S2302	-5.99752	4.37	0.752983
S2301	-2.63876	3.93	0.800221
S2300	-9.70787	4.25	0.766363
S2299	-13.2717	4.28	0.763053
S2298	-13.4917	4.33	0.757484
S2297	-9.24196	4.32	0.758603
S2296	4.94798	4.46	0.742703
S2295	-6.00367	4.26	0.765262
S2294	-13.4111	4.34	0.756363
S2293	2.91167	4.45	0.743856
S2292	-7.49525	4.24	0.767461
S2291	-13.2294	4.24	0.767461
S2289	-2.23553	4.41	0.74844
S2288	-13.3726	4.32	0.758603
S2287	-9.40256	4.28	0.763053
S2286	-5.88785	4.26	0.765262
S2285	-13.1005	4.24	0.767461
S2284	-6.02308	4.33	0.757484
S2283	-9.20953	4.25	0.766363
S2282	-5.75187	4.32	0.758603
S2281	-9.32388	4.32	0.758603
S2280	-1.29558	4.29	0.761944
S2279	-9.55847	4.37	0.752983
S2278	4.95972	4.31	0.759719
S2277	3.90532	4.22	0.769649
S2276	7.51526	4.31	0.759719
S2275	0.0664794	4.18	0.773996
S2274	-7.0284	4.36	0.754112
S2273	2.24852	4.24	0.767461
S2272	-0.681114	4.43	0.746153
S2271	2.88801	4.34	0.756363
S2270	2.43123	4.22	0.769649
S2269	3.13644	3.13	0.873278
S2268	5.54962	4.31	0.759719
S2267	8.78715	4.28	0.763053
S2266	13.8262	4.4	0.74958
S2265	10.9549	4.31	0.759719
S2264	0.115145	4.23	0.768556
S2263	12.2947	4.28	0.763053
S2262	9.70015	4.31	0.759719
S2261	1.9422	4.21	0.77074
S2260	2.63485	4.31	0.759719
S2259	1.16835	4.27	0.764159
S2258	2.38348	4.39	0.750717
S2257	6.95948	4.32	0.758603
S2256	6.53304	4.31	0.759719
S2255	0.625752	4.23	0.768556
S2254	11.4701	4.39	0.750717
S2253	11.592	4.37	0.752983
S2252	6.17515	4.36	0.754112
S2251	7.15973	4.45	0.743856
S2250	6.54004	4.25	0.766363
S2249	-4.84134	2.81	0.897864
S2248	0.64472	4.18	0.773996
S2247	-1.45993	4.37	0.752983
S2246	2.43979	4.3	0.760833
S2245	4.93388	4.35	0.755239
S2244	-1.21041	4.45	0.743856
S2243	2.36484	4.34	0.756363
S2242	2.09793	4.25	0.766363
S2241	0.685491	4.31	0.759719
S2240	13.4354	4.32	0.758603
S2239	0.53569	4.28	0.763053
S2238	11.1619	4.27	0.764159
S2237	6.54994	4.26	0.765262
S2236	0.625475	4.29	0.761944
S2235	1.95182	6.52	0.450131
S2234	2.96089	4.29	0.761944
S2233	0.250442	4.36	0.754112
S2232	2.48946	4.24	0.767461
S2231	5.82024	4.34	0.756363
S2230	2.80134	4.22	0.769649
S2229	4.65164	4.18	0.773996
S2228	1.75376	4.27	0.764159
S2227	2.24765	4.31	0.759719
S2226	2.05728	4.31	0.759719
S2225	0.305318	4.3	0.760833
S2224	4.9826	4.28	0.763053
S2223	5.05507	4.25	0.766363
S2222	2.76523	4.32	0.758603
S2221	-3.50393	4.4	0.74958
S2220	-6.0792	4.29	0.761944
S2219	-1.43157	4.41	0.74844
S2218	3.96181	4.35	0.755239
S2217	2.31954	4.28	0.763053
S2216	11.3875	4.28	0.763053
S2215	3.81045	4.31	0.759719
S2214	6.33255	4.2	0.771828
S2213	2.67487	4.31	0.759719
S2212	3.4146	4.38	0.751851
S2210	2.4977	4.3	0.760833
S2209	-0.923745	4.37	0.752983
S2208	2.07517	4.25	0.766363
S2207	0.551445	4.3	0.760833
S2206	0.383459	4.38	0.751851
S2205	-1.6475	4.32	0.758603
S2204	-5.2586	4.37	0.752983
S2203	-1.56243	4.45	0.743856
S2202	-1.83074	4.32	0.758603
S2201	-1.36034	4.32	0.758603
S2200	2.98978	4.23	0.768556
S2199	6.2789	4.32	0.758603
S2198	4.9354	4.33	0.757484
S2197	3.86762	4.34	0.756363
S2196	3.00454	4.37	0.752983
S2195	7.70144	4.39	0.750717
S2194	2.31896	4.19	0.772913
S2193	0.388942	3.93	0.800221
S2192	7.3662	4.28	0.763053
S2191	3.05016	4.37	0.752983
S2190	-1.34155	4.41	0.74844
S2188	2.52181	4.22	0.769649
S2187	1.747	4.34	0.756363
S2186	2.20459	4.27	0.764159
S2185	3.76855	4.39	0.750717
S2184	2.73413	4.26	0.765262
S2183	2.96011	4.29	0.761944
S2182	6.27369	4.28	0.763053
S2181	6.25275	4.34	0.756363
S2180	-1.67543	4.45	0.743856
S2179	3.81495	4.33	0.757484
S2178	-1.34839	4.48	0.740391
S2177	3.85002	4.29	0.761944
S2176	7.30619	4.34	0.756363
S2175	-2.68042	4.47	0.741548
S2174	1.89823	4.41	0.74844
S2173	16.0397	4.29	0.761944
S2172	21.055	4.31	0.759719
S2171	17.8303	4.25	0.766363
S2170	-0.733713	4.35	0.755239
S2169	14.7842	4.3	0.760833
S2168	21.7028	4.39	0.750717
S2167	17.1437	4.22	0.769649
S2166	15.2333	4.34	0.756363
S2165	14.6896	4.36	0.754112
S2164	4.02827	4.37	0.752983
S2163	8.22116	4.31	0.759719
S2162	15.0923	4.29	0.761944
S2161	12.5513	4.34	0.756363
S2160	10.1073	4.28	0.763053
S2159	4.77138	4.43	0.746153
S2158	21.7218	4.32	0.758603
S2157	11.7678	6.6	0.436554
S2155	10.0423	4.24	0.767461
S2154	9.76603	4.36	0.754112
S2153	9.62952	4.32	0.758603
S2152	15.5148	4.23	0.768556
S2151	7.36398	4.4	0.74958
S2150	2.07792	4.4	0.74958
S2149	11.5962	6.55	0.445059
S2148	3.03189	4.26	0.765262
S2147	2.09391	4.42	0.747298
S2146	11.6094	4.34	0.756363
S2145	12.6928	4.34	0.756363
S2144	9.68727	4.28	0.763053
S2143	14.719	4.34	0.756363
S2142	12.5603	4.27	0.764159
S2141	14.6761	4.33	0.757484
S2140	13.8604	4.27	0.764159
S2139	14.5745	4.22	0.769649
S2138	11.643	6.53	0.448443
S2137	0.89838	4.4	0.74958
S2136	6.95335	4.26	0.765262
S2135	2.55624	4.45	0.743856
S2134	13.2292	4.27	0.764159
S2133	8.82601	4.31	0.759719
S2132	8.23505	4.36	0.754112
S2131	8.79749	4.44	0.745006
S2130	17.0296	4.3	0.760833
S2129	4.78796	4.32	0.758603
S2128	-0.253521	4.31	0.759719
S2127	-4.4611	4.28	0.763053
S2126	7.64241	4.32	0.758603
S2124	1.12976	4.27	0.764159
S2123	-1.08481	4.33	0.757484
S2121	-4.68301	4.41	0.74844
S2120	7.70178	4.41	0.74844
S2119	3.02138	6.48	0.456857
S2118	-5.93523	4.24	0.767461
S2117	-1.08152	4.41	0.74844
S2115	6.87552	4.25	0.766363
S2114	-1.20825	4.24	0.767461
S2113	-0.917074	4.3	0.760833
S2112	3.93317	4.38	0.751851
S2111	7.65879	4.44	0.745006
S2110	6.1602	4.34	0.756363
S2109	3.89653	4.27	0.764159
S2108	10.4064	4.31	0.759719
S2107	-1.2563	4.29	0.761944
S2106	2.7759	6.48	0.456857
S2105	2.27859	4.27	0.764159
S2104	-1.07799	4.41	0.74844
S2103	6.73721	4.27	0.764159
S2101	-1.05166	4.27	0.764159
S2100	7.80317	4.35	0.755239
S2099	1.72427	4.32	0.758603
S2098	-4.35095	4.21	0.77074
S2097	7.74415	4.28	0.763053
S2096	2.48737	4.4	0.74958
S2095	3.43879	4.38	0.751851
S2093	-4.49311	4.31	0.759719
S2092	2.31892	4.27	0.764159
S2091	7.64733	4.33	0.757484
S2090	3.52438	4.25	0.766363
S2089	2.42703	4.33	0.757484
S2088	4.64429	4.31	0.759719
S2087	3.36157	4.25	0.766363
S2086	5.85818	4.4	0.74958
S2085	2.31859	4.41	0.74844
S2084	0.299386	4.28	0.763053
S2083	7.66081	4.25	0.766363
S2082	7.55851	4.32	0.758603
S2081	3.33838	4.4	0.74958
S2080	7.66403	4.37	0.752983
S2079	0.448791	4.35	0.755239
S2078	4.63402	4.33	0.757484
S2077	6.39178	4.39	0.750717
S2076	5.96247	4.31	0.759719
S2075	-1.14163	4.39	0.750717
S2074	2.34211	4.28	0.763053
S2073	6.21973	4.36	0.754112
S2072	11.5279	4.28	0.763053
S2071	3.34797	4.2	0.771828
S2070	10.0642	4.26	0.765262
S2069	9.08715	4.3	0.760833
S2068	2.9383	4.28	0.763053
S2067	13.5348	4.39	0.750717
S2066	2.46007	4.3	0.760833
S2065	1.46738	4.28	0.763053
S2064	7.71332	4.4	0.74958
S2063	-3.15511	4.34	0.756363
S2062	-3.265	4.36	0.754112
S2061	9.68786	4.37	0.752983
S2060	-0.162809	4.37	0.752983
S2059	-1.0079	4.22	0.769649
S2058	4.92618	4.26	0.765262
S2057	1.14717	6.35	0.478431
S2056	6.01718	4.25	0.766363
S2055	-5.44885	4.3	0.760833
S2054	-4.57352	4.25	0.766363
S2053	-0.422711	4.31	0.759719
S2052	11.2733	4.26	0.765262
S2051	4.00943	4.39	0.750717
S2050	-5.48422	4.31	0.759719
S2049	-8.33301	4.3	0.760833
S2048	1.50932	4.33	0.757484
S2047	-0.342711	4.3	0.760833
S2046	1.63265	4.32	0.758603
S2045	-1.37586	4.38	0.751851
S2044	6.89429	4.42	0.747298
S2043	1.10183	6.55	0.445059
S2042	-4.30191	4.32	0.758603
S2041	-7.46579	4.3	0.760833
S2040	6.73538	4.28	0.763053
S2039	-3.06537	4.29	0.761944
S2038	-3.97787	4.34	0.756363
S2037	-9.05963	4.38	0.751851
S2036	-2.12363	4.27	0.764159
S2035	-8.92474	4.34	0.756363
S2034	7.37296	4.36	0.754112
S2033	0.672318	4.39	0.750717
S2032	8.09421	4.38	0.751851
S2030	7.48063	4.23	0.768556
S2029	1.90048	4.3	0.760833
S2028	9.44827	4.26	0.765262
S2027	9.2443	4.25	0.766363
S2024	1.80213	4.37	0.752983
S2023	12.329	4.18	0.773996
S2022	2.13331	4.28	0.763053
S2018	12.4625	4.35	0.755239
S2017	12.3971	4.18	0.773996
S2016	13.61	4.28	0.763053
S2015	9.1491	4.37	0.752983
S2014	6.45243	4.33	0.757484
S2013	13.072	4.33	0.757484
S2012	9.19383	4.35	0.755239
S2011	12.4189	4.39	0.750717
S2009	6.61054	4.33	0.757484
S2008	10.9268	4.36	0.754112
S2007	0.178591	6.39	0.471839
S2006	-5.80659	4.28	0.763053
S2005	-5.66312	4.35	0.755239
S2004	-2.2797	4.34	0.756363
S2003	9.86085	4.31	0.759719
S1553	-10.222	4.27	0.764159
S1552	-5.83604	4.36	0.754112
S1551	-2.36684	4.21	0.77074
S1550	-2.30764	4.26	0.765262
S1549	-4.0887	4.37	0.752983
S1548	1.91458	4.15	0.777228
S1547	-0.223261	4.23	0.768556
S1546	1.80681	4.35	0.755239
S1545	-5.80372	4.46	0.742703
S1544	0.043608	4.24	0.767461
S1543	1.23904	4.33	0.757484
S1542	9.78865	4.34	0.756363
S1541	20.9764	4.48	0.740391
S1540	1.47718	4.29	0.761944
S1539	5.03808	4.34	0.756363
S1538	13.4216	4.35	0.755239
S1537	9.93656	4.34	0.756363
S1536	12.7711	4.27	0.764159
S1535	5.19868	4.32	0.758603
S1534	9.26974	4.35	0.755239
S1533	9.23717	4.39	0.750717
S1532	13.3993	4.36	0.754112
S1531	5.18281	4.3	0.760833
S1530	12.9145	4.26	0.765262
S1529	5.22663	4.5	0.738068
S1528	3.38414	4.34	0.756363
S1527	9.34961	4.4	0.74958
S1526	9.46465	4.4	0.74958
S1525	4.69519	4.31	0.759719
S1524	5.2726	4.26	0.765262
S1523	8.7779	6.5	0.453499
S1522	4.62704	4.31	0.759719
S1521	1.28465	4.31	0.759719
S1520	4.63124	4.38	0.751851
S1519	11.2163	4.5	0.738068
S1518	2.8888	4.28	0.763053
S1517	11.1458	4.26	0.765262
S1516	5.43926	4.25	0.766363
S1515	4.62482	4.34	0.756363
S1514	10.4728	4.31	0.759719
S1513	-2.29959	4.51	0.736902
S1512	7.58078	4.47	0.741548
S1511	-2.35701	4.37	0.752983
S1510	-2.41716	4.35	0.755239
S1509	17.5437	4.42	0.747298
S1508	5.27676	4.23	0.768556
S1507	9.34227	4.35	0.755239
S1506	3.7732	4.29	0.761944
S1505	9.38033	4.4	0.74958
S1504	12.9009	4.35	0.755239
S1503	17.4934	4.31	0.759719
S1502	9.55587	4.38	0.751851
S1501	3.18758	4.36	0.754112
S1500	9.92335	4.28	0.763053
S1499	9.24614	4.33	0.757484
S1498	2.66869	4.42	0.747298
S1497	13.3757	4.35	0.755239
S1496	4.62024	4.26	0.765262
S1495	-2.93424	4.35	0.755239
S1494	5.89897	4.32	0.758603
S1493	2.08576	4.39	0.750717
S1492	8.76759	4.21	0.77074
S1491	9.3663	4.32	0.758603
S1490	-1.86306	4.27	0.764159
S1489	0.203787	4.26	0.765262
S1488	-2.77232	6.47	0.458532
S1487	-7.31941	4.34	0.756363
S1486	-7.17487	4.34	0.756363
S1485	-6.66994	4.34	0.756363
S1484	-7.02933	4.3	0.760833
S1483	-3.56315	4.32	0.758603
S1482	-3.55811	4.38	0.751851
S1481	-2.90739	6.5	0.453499
S1479	-2.62231	6.56	0.443363
S1478	0.0554614	4.21	0.77074
S1477	0.0327574	4.31	0.759719
S1476	-3.72288	4.22	0.769649
S1475	0.665703	4.3	0.760833
S1474	-0.120626	4.26	0.765262
S1473	0.751139	4.23	0.768556
S1472	-3.46453	4.29	0.761944
S1471	4.483	4.38	0.751851
S1470	-2.87318	6.43	0.465206
S1469	-3.57453	4.34	0.756363
S1468	-7.0358	4.32	0.758603
S1467	-3.47624	4.38	0.751851
S1466	-2.99562	6.55	0.445059
S1465	0.048628	4.29	0.761944
S1464	-2.12223	4.36	0.754112
S1463	2.95914	4.26	0.765262
S1462	-5.4046	4.3	0.760833
S1461	-7.56708	4.18	0.773996
S1460	0.69665	4.26	0.765262
S1459	-9.37918	4.33	0.757484
S1458	-3.59691	4.3	0.760833
S1457	-0.112979	4.35	0.755239
S1456	-2.52528	6.41	0.468528
S1455	-3.03366	6.43	0.465206
S1454	-1.7713	4.3	0.760833
S1453	-7.07886	4.33	0.757484
S1452	-1.85668	4.28	0.763053
S1451	-0.0430707	4.34	0.756363
S1450	-2.70142	6.35	0.478431
S1449	-6.60304	4.32	0.758603
S1448	2.89108	4.34	0.756363
S1447	1.64633	4.33	0.757484
S1446	-3.37789	4.46	0.742703
S1445	-3.57734	4.32	0.758603
S1444	-2.76734	6.7	0.419351
S1443	7.11286	4.37	0.752983
S1442	-2.63268	6.54	0.446752
S1441	12.8867	4.61	0.725105
S1440	-2.85095	6.49	0.455179
S1438	8.30438	4.44	0.745006
S1437	3.67429	4.33	0.757484
S1436	4.40235	4.29	0.761944
S1435	-3.37814	4.41	0.74844
S1434	8.69713	4.31	0.759719
S1433	8.55264	4.25	0.766363
S1431	-3.27516	4.33	0.757484
S1430	4.07735	4.33	0.757484
S1429	8.38601	4.4	0.74958
S1428	6.07374	6.44	0.463542
S1427	-3.30291	4.34	0.756363
S1426	6.22598	6.38	0.473491
S1425	0.15692	4.4	0.74958
S1424	0.255929	4.34	0.756363
S1423	-6.37104	4.4	0.74958
S1422	13.0567	4.26	0.765262
S1421	16.2137	4.4	0.74958
S1420	16.481	4.31	0.759719
S1419	11.0991	4.32	0.758603
S1418	17.1092	4.36	0.754112
S1417	16.7671	4.28	0.763053
S1416	16.7935	4.31	0.759719
S1415	17.0702	6.45	0.461874
S1414	9.53049	4.27	0.764159
S1413	17.0803	4.27	0.764159
S1412	21.0785	4.43	0.746153
S1411	8.39104	4.43	0.746153
S1410	17.0161	4.35	0.755239
S1409	16.6952	4.17	0.775076
S1408	17.011	4.19	0.772913
S1407	21.8128	4.32	0.758603
S1406	22.6075	4.39	0.750717
S1405	16.8181	4.26	0.765262
S1404	20.3369	4.21	0.77074
S1403	17.8759	4.32	0.758603
S1401	21.0469	4.34	0.756363
S1400	16.9653	4.28	0.763053
S1399	17.281	6.48	0.456857
S1397	17.003	4.39	0.750717
S1396	20.6961	4.22	0.769649
S1395	20.9687	4.26	0.765262
S1394	19.6165	4.24	0.767461
S1393	19.895	4.18	0.773996
S1392	14.629	4.3	0.760833
S1391	21.2793	4.34	0.756363
S1390	21.4235	4.31	0.759719
S1389	12.2491	4.31	0.759719
S1388	17.1882	6.57	0.441665
S1387	12.9702	4.3	0.760833
S1386	16.7768	4.23	0.768556
S1385	17.1744	6.3	0.486612
S1384	15.4542	4.3	0.760833
S1383	18.0606	4.26	0.765262
S1382	21.19	4.24	0.767461
S1381	17.6109	4.26	0.765262
S1380	21.0489	4.34	0.756363
S1379	18.4581	4.32	0.758603
S1378	19.0881	4.32	0.758603
S1377	16.7242	4.41	0.74844
S1376	21.1323	4.33	0.757484
S1375	21.733	4.38	0.751851
S1374	12.8781	4.3	0.760833
S1373	16.8663	4.33	0.757484
S1372	14.7137	4.2	0.771828
S1371	16.9084	6.36	0.476787
S1370	-4.26397	4.41	0.74844
S1369	4.49416	4.39	0.750717
S1368	13.9878	4.27	0.764159
S1367	14.9541	4.37	0.752983
S1366	9.2378	4.25	0.766363
S1365	0.912118	4.24	0.767461
S1364	7.5588	4.31	0.759719
S1363	-1.68882	4.36	0.754112
S1362	5.27168	4.38	0.751851
S1361	1.06087	4.42	0.747298
S1360	-3.50934	4.3	0.760833
S1359	0.65175	4.46	0.742703
S1358	-3.74665	4.55	0.732214
S1357	-2.37191	4.42	0.747298
S1356	-3.78146	4.36	0.754112
S1355	5.77436	4.24	0.767461
S1354	-3.57738	4.44	0.745006
S1353	15.9399	4.23	0.768556
S1352	10.9042	4.26	0.765262
S1351	10.7749	4.34	0.756363
S1350	15.7472	4.25	0.766363
S1349	16.3318	4.28	0.763053
S1348	16.6278	4.32	0.758603
S1347	13.3045	4.23	0.768556
S1346	8.6978	4.33	0.757484
S1345	8.89774	4.31	0.759719
S1344	18.4022	4.37	0.752983
S1343	10.5785	4.3	0.760833
S1342	14.941	4.29	0.761944
S1341	10.7586	4.38	0.751851
S1340	13.305	4.25	0.766363
S1339	10.858	4.36	0.754112
S1338	8.79718	4.3	0.760833
S1337	-2.04872	4.38	0.751851
S1336	15.2252	4.22	0.769649
S1335	18.8607	4.32	0.758603
S1334	12.3421	4.35	0.755239
S1333	13.2562	4.31	0.759719
S1332	14.4595	4.32	0.758603
S1331	15.2183	4.36	0.754112
S1330	10.6204	4.34	0.756363
S1329	13.1465	4.35	0.755239
S1328	-2.72856	4.41	0.74844
S1327	3.88389	4.21	0.77074
S1326	10.4787	4.34	0.756363
S1325	8.13757	4.34	0.756363
S1324	9.5406	4.21	0.77074
S1323	2.02424	4.34	0.756363
S1322	0.633743	4.35	0.755239
S1321	11.4062	4.33	0.757484
S1320	0.708385	4.26	0.765262
S1319	3.98527	4.34	0.756363
S1318	6.42472	4.24	0.767461
S1317	8.39314	4.34	0.756363
S1316	6.31468	4.3	0.760833
S1315	3.37416	4.28	0.763053
S1314	-4.04911	4.48	0.740391
S1313	1.91721	4.36	0.754112
S1312	1.80747	4.29	0.761944
S1311	3.97653	4.27	0.764159
S1310	5.17716	4.18	0.773996
S1309	6.28089	4.31	0.759719
S1308	13.4741	4.34	0.756363
S1307	0.725921	4.35	0.755239
S1306	10.2418	4.43	0.746153
S1305	1.49488	4.39	0.750717
S1304	3.44566	4.37	0.752983
S1303	6.3513	4.24	0.767461
S1302	3.42282	4.34	0.756363
S1301	14.3381	4.34	0.756363
S1300	10.2308	4.23	0.768556
S1299	4.0124	4.36	0.754112
S1298	1.2979	4.41	0.74844
S1297	6.28262	4.34	0.756363
S1296	12.1161	4.3	0.760833
S1295	5.1136	4.28	0.763053
S1294	7.46743	4.29	0.761944
S1293	8.77515	4.28	0.763053
S1292	3.92788	4.29	0.761944
S1291	12.1764	4.31	0.759719
S1290	12.5671	4.32	0.758603
S1289	1.96971	4.43	0.746153
S1288	4.31095	4.31	0.759719
S1287	8.11007	4.2	0.771828
S1286	5.61943	6.53	0.448443
S1285	6.25121	4.34	0.756363
S1284	4.30991	4.33	0.757484
S1283	-0.409022	4.31	0.759719
S1282	4.0295	4.23	0.768556
S1281	6.28787	4.29	0.761944
S1280	16.1206	4.46	0.742703
S1279	2.77602	4.25	0.766363
S1278	2.32068	4.33	0.757484
S1277	8.677	4.3	0.760833
S1276	3.95922	4.22	0.769649
S1275	-3.88215	4.24	0.767461
S1274	-3.99381	4.35	0.755239
S1273	4.07287	4.25	0.766363
S1272	-3.56168	4.4	0.74958
S1271	3.90697	4.16	0.776153
S1270	11.1485	4.37	0.752983
S1269	2.14567	4.26	0.765262
S1268	5.58497	6.41	0.468528
S1267	8.48249	4.21	0.77074
S1266	8.61705	4.22	0.769649
S1265	6.47855	4.27	0.764159
S1264	12.6761	4.33	0.757484
S1263	4.02332	4.42	0.747298
S1262	2.55195	4.36	0.754112
S1261	16.3087	4.4	0.74958
S1260	5.53728	6.55	0.445059
S1259	4.6445	4.24	0.767461
S1258	0.704581	4.37	0.752983
S1257	-0.425199	4.37	0.752983
S1256	5.22469	4.43	0.746153
S1255	13.2112	4.42	0.747298
S1254	21.9231	4.38	0.751851
S1253	24.3362	4.39	0.750717
S1252	21.2733	4.32	0.758603
S1251	20.2304	4.32	0.758603
S1250	17.8995	4.27	0.764159
S1249	18.6052	4.33	0.757484
S1248	18.0871	4.33	0.757484
S1247	21.9946	4.2	0.771828
S1246	7.04659	4.39	0.750717
S1245	14.4918	4.36	0.754112
S1244	23.0322	4.31	0.759719
S1243	21.1004	4.29	0.761944
S1242	24.3732	4.31	0.759719
S1241	26.3199	4.39	0.750717
S1240	17.5716	4.24	0.767461
S1239	18.123	4.4	0.74958
S1238	21.1	4.3	0.760833
S1237	19.5847	4.26	0.765262
S1236	21.1997	4.31	0.759719
S1235	25.0661	4.3	0.760833
S1234	20.8719	4.23	0.768556
S1233	16.67	4.42	0.747298
S1232	20.984	4.34	0.756363
S1231	20.942	4.14	0.7783
S1230	13.2059	4.26	0.765262
S1229	15.3369	4.24	0.767461
S1228	25.4363	4.33	0.757484
S1227	26.8563	4.31	0.759719
S1226	19.6618	4.31	0.759719
S1225	13.0959	4.37	0.752983
S1224	21.4737	4.22	0.769649
S1223	21.7899	4.15	0.777228
S1222	15.1552	4.23	0.768556
S1221	27.4579	4.24	0.767461
S1220	26.847	4.36	0.754112
S1219	22.212	4.34	0.756363
S1218	16.9089	4.36	0.754112
S1217	21.4195	4.23	0.768556
S1216	20.6573	4.36	0.754112
S1215	22.0076	4.32	0.758603
S1214	17.4003	4.32	0.758603
S1213	26.7929	4.38	0.751851
S1212	21.0496	4.34	0.756363
S1211	16.6096	4.47	0.741548
S1210	21.7284	4.33	0.757484
S1209	12.9924	4.34	0.756363
S1208	20.8043	4.37	0.752983
S1207	26.1377	4.36	0.754112
S1206	22.584	4.35	0.755239
S1205	22.9501	4.26	0.765262
S1204	21.1096	4.3	0.760833
S1203	16.9846	4.23	0.768556
S1202	6.4665	4.41	0.74844
S1201	8.77849	4.36	0.754112
S1200	21.1605	4.3	0.760833
S1199	21.8906	4.33	0.757484
S1198	20.4481	4.33	0.757484
S1197	6.63346	4.24	0.767461
S1196	5.14715	4.29	0.761944
S1195	15.3169	4.36	0.754112
S1194	5.15081	4.23	0.768556
S1193	2.36356	4.27	0.764159
S1192	11.9643	4.17	0.775076
S1191	11.9554	4.24	0.767461
S1190	9.11959	4.23	0.768556
S1189	4.60944	4.23	0.768556
S1188	2.4574	4.33	0.757484
S1187	9.60831	4.25	0.766363
S1186	7.42767	4.41	0.74844
S1185	9.57731	4.37	0.752983
S1184	5.38834	4.29	0.761944
S1183	13.9174	4.3	0.760833
S1181	14.5605	4.3	0.760833
S1180	14.0184	4.35	0.755239
S1179	13.9664	4.23	0.768556
S1178	9.52503	4.21	0.77074
S1177	13.3945	4.4	0.74958
S1176	7.51561	4.32	0.758603
S1175	7.47791	4.37	0.752983
S1174	8.19638	6.3	0.486612
S1173	0.424252	4.33	0.757484
S1172	2.29486	4.35	0.755239
S1171	17.7175	4.28	0.763053
S1170	7.35816	4.26	0.765262
S1169	18.8256	4.37	0.752983
S1168	11.0531	4.29	0.761944
S1167	13.454	4.3	0.760833
S1166	9.45393	4.28	0.763053
S1165	13.3077	4.35	0.755239
S1164	14.2324	4.3	0.760833
S1163	9.30669	4.2	0.771828
S1162	9.61332	4.26	0.765262
S1161	9.23827	4.21	0.77074
S1160	9.28295	4.3	0.760833
S1159	15.8076	4.44	0.745006
S1158	8.00375	4.37	0.752983
S1157	11.8638	4.42	0.747298
S1156	20.7255	4.51	0.736902
S1155	18.333	4.35	0.755239
S1154	9.47922	4.31	0.759719
S1153	16.3821	4.43	0.746153
S1152	14.2055	4.34	0.756363
S1151	13.0682	4.39	0.750717
S1150	7.55549	4.38	0.751851
S1149	13.2741	4.29	0.761944
S1148	4.37904	4.25	0.766363
S1147	11.0148	4.31	0.759719
S1146	1.8953	4.29	0.761944
S1145	15.2622	4.41	0.74844
S1144	14.0803	4.32	0.758603
S1143	9.45393	4.27	0.764159
S1142	21.7935	4.32	0.758603
S1141	18.5028	4.24	0.767461
S1140	17.9749	4.31	0.759719
S1139	13.9508	4.37	0.752983
S1138	2.75313	4.35	0.755239
S1137	16.0603	4.24	0.767461
S1136	11.7991	4.23	0.768556
S1135	0.877165	4.31	0.759719
S1134	4.45932	4.41	0.74844
S1133	4.47761	4.4	0.74958
S1132	9.81377	4.33	0.757484
S1131	13.0141	4.41	0.74844
S1130	10.091	4.25	0.766363
S1129	10.1968	4.29	0.761944
S1128	13.8614	4.34	0.756363
S1127	8.91617	4.29	0.761944
S1126	12.2021	4.26	0.765262
S1125	-11.0895	3.62	0.830495
S1124	-6.79285	4.29	0.761944
S1123	-6.71303	4.37	0.752983
S1122	-7.29283	4.43	0.746153
S1121	-13.6373	4.45	0.743856
S1120	-8.90413	4.27	0.764159
S1119	-13.6417	4.42	0.747298
S1118	-4.99112	4.32	0.758603
S1117	-5.21946	4.29	0.761944
S1116	-6.76224	4.43	0.746153
S1115	-2.91517	4.36	0.754112
S1114	-1.25097	4.41	0.74844
S1113	-5.04122	4.25	0.766363
S1112	-5.02418	4.33	0.757484
S1111	-5.13778	4.24	0.767461
S1110	-8.89387	4.18	0.773996
S1109	-12.986	4.27	0.764159
S1108	-13.5767	4.36	0.754112
S1107	-11.9072	4.35	0.755239
S1106	-5.31777	4.28	0.763053
S1105	-13.4969	4.34	0.756363
S1104	-6.8332	4.34	0.756363
S1103	-5.45167	4.32	0.758603
S1102	-3.04873	4.38	0.751851
S1101	-6.84633	4.34	0.756363
S1100	-3.35121	4.35	0.755239
S1099	-6.80427	4.31	0.759719
S1098	1.18846	4.3	0.760833
S1097	-8.28224	4.21	0.77074
S1096	-10.1681	4.41	0.74844
S1095	-8.82951	4.35	0.755239
S1094	-5.40295	4.27	0.764159
S1093	-12.3211	4.35	0.755239
S1092	-14.6603	4.35	0.755239
S1091	-12.4053	4.36	0.754112
S1090	-13.5246	4.43	0.746153
S1089	-6.88591	4.26	0.765262
S1088	-3.06403	4.28	0.763053
S1087	-8.76309	4.28	0.763053
S1086	-3.32125	4.34	0.756363
S1085	-5.11371	4.43	0.746153
S1084	-6.75436	4.19	0.772913
S1083	-12.4995	4.39	0.750717
S1082	-0.135281	4.22	0.769649
S1081	-8.88803	4.35	0.755239
S1080	-8.17318	4.33	0.757484
S1079	-1.84367	4.31	0.759719
S1078	-8.79118	4.36	0.754112
S1077	-10.5706	4.25	0.766363
S1076	-13.2584	4.28	0.763053
S1075	-13.2735	4.4	0.74958
S1074	-11.9031	4.15	0.777228
S1073	-11.1641	4.35	0.755239
S1072	-11.1751	4.31	0.759719
S1071	-11.7444	4.3	0.760833
S1070	-6.90945	4.27	0.764159
S1069	-9.35863	4.12	0.780437
S1068	-6.84953	4.22	0.769649
S1067	-8.15638	4.25	0.766363
S1066	-8.49654	4.31	0.759719
S1065	-13.4875	4.45	0.743856
S1064	-2.94102	4.26	0.765262
S1063	-5.09873	4.33	0.757484
S1062	-8.82287	4.4	0.74958
S1061	-8.78061	4.16	0.776153
S1060	-11.7028	4.41	0.74844
S1059	-8.69999	4.17	0.775076
S1058	-0.627063	4.26	0.765262
S1057	-5.04885	4.22	0.769649
S1056	-14.0943	4.28	0.763053
S1055	-5.04122	4.23	0.768556
S1054	-7.35721	4.29	0.761944
S1053	-14.2305	4.34	0.756363
S1052	-8.85368	4.3	0.760833
S1051	-13.6073	4.27	0.764159
S1050	-13.5103	4.43	0.746153
S1049	-6.76852	4.46	0.742703
S1048	-9.05809	4.25	0.766363
S1047	-6.86193	4.35	0.755239
S1046	-13.3979	4.34	0.756363
S1045	-10.6902	4.23	0.768556
S1044	-6.6483	4.23	0.768556
S1043	-0.612021	4.26	0.765262
S1042	-4.85237	4.3	0.760833
S1041	-6.80389	4.35	0.755239
S1040	-10.0446	4.26	0.765262
S1039	-9.98521	4.29	0.761944
S1038	-11.5795	4.2	0.771828
S1037	-12.4399	4.32	0.758603
S1036	-13.4944	4.26	0.765262
S1035	-13.2857	4.39	0.750717
S1034	-13.2672	4.2	0.771828
S1033	-12.328	4.24	0.767461
S1032	-13.734	4.39	0.750717
S1031	-12.4821	4.19	0.772913
S1030	-7.89313	4.3	0.760833
S1029	-12.9392	4.36	0.754112
S1028	-3.06614	4.28	0.763053
S1027	-8.92982	4.34	0.756363
S1026	-10.8172	4.27	0.764159
S1025	-11.7034	4.29	0.761944
S1024	-10.3238	4.29	0.761944
S1023	-5.5033	4.43	0.746153
S1022	-13.5615	4.28	0.763053
S1021	-12.9262	4.34	0.756363
S1020	-8.7046	4.34	0.756363
S1019	-13.5224	4.33	0.757484
S1018	-5.27633	4.34	0.756363
S1017	-8.85815	4.24	0.767461
S1016	-13.6719	4.36	0.754112
S1015	-8.96118	4.4	0.74958
S1014	-7.03643	6.44	0.463542
S1013	-3.10037	4.31	0.759719
S1012	-5.55351	4.36	0.754112
S1011	-13.5947	4.36	0.754112
S1010	-8.53081	4.34	0.756363
S1009	-8.72899	4.3	0.760833
S1008	-8.93007	4.41	0.74844
S1007	-13.6535	4.3	0.760833
S1006	-6.82115	4.2	0.771828
S1005	-11.8962	4.3	0.760833
S1004	-10.1011	4.23	0.768556
S1003	-10.0897	4.32	0.758603
S1002	-10.8963	4.31	0.759719
S1001	-8.93466	4.33	0.757484
Lauranne	-3.9596	1.97	0.949801
Penta	-1.77443	2.15	0.940208
P._webbii	-15.7061	2.37	0.927346
P._scoparia	-25.7717	6.45	0.461874
Orientalis_3	-25.725	4.39	0.750717
Nonpareil	-2.3604	3.37	0.853099
Nemaguard	-0.213911	8.83	-0.00852283
Masbovera	17.0991	4.88	0.691962
Marta	-5.97771	2.07	0.944575
Felisia	-6.7887	4.28	0.763053
Bertina	3.14527	3.45	0.846042
Mardia	-1.59813	6.72	0.415879
Marcona	9.69525	1.93	0.951819
Malaguenia	7.15733	4.68	0.716694
Makako	6.72605	2.71	0.905005
Jordi	-10.3697	4.58	0.728672
ITAP_1	14.4405	4.58	0.728672
GREMPA_FxT_283	10.9225	2.62	0.911209
Glorieta	15.5584	4.92	0.686892
Garnem	-0.176916	8.97	-0.0407567
Antonieta	-14.482	1.91	0.952812
Florida	-9.86385	3.31	0.858284
Flordastar	-21.2953	6.51	0.451816
Ferraduel	5.90337	4.55	0.732214
Desmayo_Largueta	13.3626	1.94	0.951318
D99_771	8.04654	6.36	0.476787
D99_770	7.90165	6.48	0.456857
D99_769	8.06897	6.54	0.446752
D99_768	7.83245	6.35	0.478431
D99_767	7.9938	6.44	0.463542
D99_766	8.09111	6.43	0.465206
D99_765	8.02713	6.49	0.455179
D99_764	7.97033	6.41	0.468528
D99_763	7.82366	6.58	0.439964
D99_762	6.06256	4.33	0.757484
D99_761	7.9784	6.5	0.453499
D99_760	9.78552	4.45	0.743856
D99_759	8.08701	6.4	0.470185
D99_758	8.10071	6.45	0.461874
D99_757	8.00701	6.3	0.486612
D99_756	7.88216	6.48	0.456857
D99_755	8.05881	6.49	0.455179
D99_754	7.81883	6.25	0.494729
D99_753	7.91292	6.4	0.470185
D99_752	8.02572	6.63	0.43142
D99_751	7.91554	6.46	0.460204
D99_750	7.82543	6.42	0.466868
D99_749	8.09847	6.52	0.450131
D99_748	7.9197	6.77	0.407154
D99_747	7.83849	6.51	0.451816
D99_746	7.91819	6.45	0.461874
D99_745	7.8635	6.47	0.458532
D99_744	10.7002	4.35	0.755239
D99_743	8.00182	6.53	0.448443
D99_742	8.00437	6.3	0.486612
D99_741	7.84897	6.57	0.441665
D99_740	7.96019	6.53	0.448443
D99_739	7.15698	4.36	0.754112
D99_738	7.99587	6.45	0.461874
D99_737	7.84569	6.44	0.463542
D99_736	8.09688	6.42	0.466868
D99_735	13.6036	4.32	0.758603
D99_734	7.84074	6.5	0.453499
D99_733	6.58207	4.35	0.755239
D99_732	7.91949	6.6	0.436554
D99_731	10.9332	4.45	0.743856
D99_730	5.61951	4.45	0.743856
D99_729	0.783356	4.26	0.765262
D99_728	11.4889	4.32	0.758603
D99_727	7.98701	6.31	0.484981
D99_726	7.98898	6.58	0.439964
D99_725	7.94336	6.41	0.468528
D99_724	8.22931	6.52	0.450131
D99_723	7.88477	6.27	0.49149
D99_722	10.6925	4.27	0.764159
D99_721	7.98249	6.38	0.473491
D99_720	7.7724	6.5	0.453499
D99_719	7.99825	6.49	0.455179
D99_718	8.00154	6.48	0.456857
D99_717	7.91137	6.5	0.453499
D99_716	7.31474	4.27	0.764159
D99_715	8.03579	6.58	0.439964
D99_714	7.83436	6.48	0.456857
D99_713	7.86535	6.55	0.445059
D99_712	8.14945	6.42	0.466868
D99_711	0.157562	4.27	0.764159
D99_710	11.1631	4.3	0.760833
D99_709	8.04879	6.41	0.468528
D99_708	7.92707	6.56	0.443363
D99_707	8.07833	6.55	0.445059
D99_706	13.3226	4.38	0.751851
D99_705	7.91721	6.3	0.486612
D99_704	8.12428	6.28	0.489867
D99_703	7.97876	6.49	0.455179
D99_702	8.03674	6.49	0.455179
D99_701	7.94096	6.48	0.456857
D99_700	7.86167	6.58	0.439964
D99_699	7.71836	6.4	0.470185
D99_698	7.76852	6.63	0.43142
D99_697	8.02659	6.52	0.450131
D99_696	2.99064	4.29	0.761944
D99_695	7.88975	6.5	0.453499
D99_694	8.01816	6.5	0.453499
D99_693	7.9861	6.63	0.43142
D99_692	8.11504	6.38	0.473491
D99_691	7.8279	6.42	0.466868
D99_690	3.05636	4.27	0.764159
D99_689	7.98697	6.38	0.473491
D99_688	8.13815	6.36	0.476787
D99_687	7.93433	6.51	0.451816
D99_686	7.97694	6.5	0.453499
D99_685	11.291	4.32	0.758603
D99_684	7.82459	6.56	0.443363
D99_683	8.17317	6.5	0.453499
D99_682	7.89439	6.64	0.429704
D99_681	7.90549	6.39	0.471839
D99_680	7.28304	4.41	0.74844
D99_679	9.9899	4.39	0.750717
D99_678	7.83647	6.38	0.473491
D99_677	8.30058	4.33	0.757484
D99_676	8.05484	6.31	0.484981
D99_675	7.93612	6.3	0.486612
D99_674	8.01167	6.5	0.453499
D99_673	8.05376	6.43	0.465206
D99_672	6.07307	4.27	0.764159
D99_671	7.9816	6.36	0.476787
D99_670	7.90385	6.66	0.426263
D99_669	7.94184	6.44	0.463542
D99_668	8.01423	6.44	0.463542
D99_667	8.12387	6.37	0.47514
D99_666	8.00927	6.49	0.455179
D99_665	7.96206	6.52	0.450131
D99_664	7.88248	6.51	0.451816
D99_663	8.15908	6.57	0.441665
D99_662	8.0939	6.53	0.448443
D99_661	7.79037	6.56	0.443363
D99_660	3.83189	4.3	0.760833
D99_659	8.13799	6.55	0.445059
D99_658	8.07699	6.64	0.429704
D99_657	8.14184	6.54	0.446752
D99_656	8.16973	6.51	0.451816
D99_655	8.11208	6.59	0.43826
D99_654	8.10699	6.52	0.450131
D99_653	7.96727	6.34	0.480072
D99_652	8.23222	6.39	0.471839
D99_651	7.96342	6.51	0.451816
D99_650	7.86341	6.44	0.463542
D99_649	8.03533	6.37	0.47514
D99_648	7.89339	6.59	0.43826
D99_647	7.87794	6.5	0.453499
D99_646	11.6899	4.3	0.760833
D99_645	6.60622	4.4	0.74958
D99_644	8.10221	6.61	0.434845
D99_643	7.94925	6.47	0.458532
D99_642	8.27367	6.5	0.453499
D99_641	4.32892	6.62	0.433134
D99_640	4.20398	6.41	0.468528
D99_639	4.38239	6.41	0.468528
D99_638	4.35781	6.46	0.460204
D99_637	4.22962	6.66	0.426263
D99_636	4.21084	6.58	0.439964
D99_635	4.23922	6.63	0.43142
D99_634	4.39728	6.58	0.439964
D99_633	4.30284	6.51	0.451816
D99_632	4.3249	6.45	0.461874
D99_631	4.42374	6.39	0.471839
D99_630	4.20853	6.32	0.483348
D99_629	4.20053	6.46	0.460204
D99_628	4.15516	6.42	0.466868
D99_627	4.38246	6.5	0.453499
D99_626	4.19679	6.6	0.436554
D99_625	3.93707	6.33	0.481711
D99_624	4.43133	6.57	0.441665
D99_623	4.22258	6.45	0.461874
D99_622	4.35808	6.49	0.455179
D99_621	4.19666	6.5	0.453499
D99_620	4.09155	6.27	0.49149
D99_619	4.40631	6.35	0.478431
D99_618	4.25303	6.44	0.463542
D99_617	4.37717	6.51	0.451816
D99_616	4.15778	6.55	0.445059
D99_615	4.28502	6.41	0.468528
D99_614	4.24615	6.38	0.473491
D99_613	4.40283	6.47	0.458532
D99_612	4.20535	6.38	0.473491
D99_611	4.50478	6.49	0.455179
D99_610	4.3692	6.57	0.441665
D99_609	4.27392	6.45	0.461874
D99_608	4.24656	6.38	0.473491
D99_607	4.27679	6.57	0.441665
D99_606	4.24505	6.36	0.476787
D99_605	4.41706	6.37	0.47514
D99_604	4.54797	6.5	0.453499
D99_603	4.03898	6.6	0.436554
D99_602	4.36872	6.48	0.456857
D99_601	4.29098	6.36	0.476787
D99_600	4.34331	6.5	0.453499
D99_599	4.3924	6.5	0.453499
D99_598	4.36003	6.34	0.480072
D99_597	4.11423	6.46	0.460204
D99_596	4.11438	6.45	0.461874
D99_595	4.43518	6.56	0.443363
D99_594	4.33899	6.54	0.446752
D99_593	4.32474	6.52	0.450131
D99_592	4.00382	6.37	0.47514
D99_591	4.28308	6.56	0.443363
D99_590	4.2597	6.53	0.448443
D99_589	4.25897	6.5	0.453499
D99_588	4.39371	6.41	0.468528
D99_587	4.17645	6.48	0.456857
D99_586	4.17733	6.46	0.460204
D99_585	4.35579	6.5	0.453499
D99_584	4.15448	6.52	0.450131
D99_583	4.3029	6.57	0.441665
D99_582	4.37893	6.56	0.443363
D99_581	3.96456	6.54	0.446752
[truncated: 15,582 more rows]

## Sheet: FLINT
ID	EBV	SD	REL
Ruby	0.799702	0.45	0.761765
Mission	-0.100642	0.81	0.228118
Wawona	1.11661	0.59	0.590471
Vivot	0.292476	0.25	0.926471
Tuono	-1.15028	0.63	0.533059
Titan	-1.97741	0.21	0.948118
Tioga	1.13723	0.28	0.907765
FLTU_18	0.261899	0.5	0.705882
Princesse_2077	0.178585	0.8	0.247059
Nikitskii_53	0.126608	0.8	0.247059
Primorskii	0.288124	0.8	0.247059
Cristomorto	1.50205	0.22	0.943059
Anxaneta	1.02185	0.7	0.423529
Tarraco	0.91025	0.69	0.439882
Tardy_Nonpareil	0.977342	0.29	0.901059
S5133	1.92468	0.66	0.487529
R1000	0.362324	0.24	0.932235
Tardona	0.247942	0.22	0.943059
Garrigues	1.44856	0.22	0.943059
S5134	0.622098	0.23	0.937765
S5132	0.898961	0.6	0.576471
S5131	1.06822	0.6	0.576471
S5130	1.21833	0.6	0.576471
S5129	0.907647	0.61	0.562235
Atocha	-0.968501	0.6	0.576471
S5128	-0.479718	0.26	0.920471
S5127	-1.01831	0.59	0.590471
S5126	-0.34437	0.59	0.590471
S5125	-0.504795	0.6	0.576471
S5124	-0.866046	0.6	0.576471
S5123	-1.33144	0.6	0.576471
S5122	-0.996705	0.61	0.562235
S5121	-0.857572	0.6	0.576471
S5120	-1.03849	0.58	0.604235
S5119	-1.17404	0.6	0.576471
S5118	-0.647979	0.6	0.576471
S5116	-1.52215	0.59	0.590471
S5115	-1.34223	0.6	0.576471
S5113	-1.12361	0.6	0.576471
S5112	-1.19519	0.59	0.590471
S5111	-0.813226	0.59	0.590471
S5109	-1.68065	0.6	0.576471
S5108	-0.83608	0.61	0.562235
S5106	-1.33318	0.61	0.562235
S5105	-1.32886	0.6	0.576471
S5104	-1.02367	0.6	0.576471
S5100	-0.851494	0.61	0.562235
S5099	-1.3468	0.59	0.590471
Genco	-0.0236952	0.61	0.562235
S5098	-0.918734	0.21	0.948118
S5097	-0.574036	0.61	0.562235
S5096	-0.757157	0.58	0.604235
S5095	-0.253688	0.58	0.604235
S5094	-1.08084	0.6	0.576471
S5093	-0.762811	0.6	0.576471
S5092	-0.924452	0.6	0.576471
S5091	-1.10374	0.59	0.590471
S5090	-0.593284	0.6	0.576471
S5089	-1.05467	0.6	0.576471
S5088	-0.287643	0.6	0.576471
S5087	-0.452432	0.59	0.590471
S5086	-0.119757	0.59	0.590471
S5085	-0.916639	0.59	0.590471
S5084	-0.58699	0.59	0.590471
S5083	-1.07767	0.6	0.576471
S5082	-0.585702	0.6	0.576471
S5081	-0.609443	0.58	0.604235
S5080	-0.938438	0.6	0.576471
S5079	-0.925716	0.59	0.590471
S5078	-0.253792	0.6	0.576471
S5077	-0.732995	0.58	0.604235
S5076	-0.912185	0.58	0.604235
S5075	-0.424019	0.6	0.576471
S5074	-0.561393	0.6	0.576471
S5073	-0.569872	0.6	0.576471
S5072	-0.397062	0.6	0.576471
S5071	-0.401001	0.59	0.590471
S5070	-0.565108	0.59	0.590471
S5069	-0.595116	0.6	0.576471
S5068	-0.909681	0.6	0.576471
S5067	-0.420116	0.61	0.562235
S5066	-0.534315	0.6	0.576471
S5065	-0.775873	0.55	0.644118
S5064	-0.398634	0.6	0.576471
S5063	-0.71159	0.57	0.617765
S5062	-0.783913	0.6	0.576471
S5061	-0.737778	0.6	0.576471
S5060	-0.925232	0.6	0.576471
S5059	-0.746226	0.61	0.562235
S5058	-0.273433	0.58	0.604235
S5057	-0.562234	0.58	0.604235
S5056	-0.112455	0.59	0.590471
S5055	-0.439081	0.61	0.562235
S5054	-0.911481	0.6	0.576471
S5053	-0.619602	0.6	0.576471
S5052	-0.119107	0.59	0.590471
S5051	-0.47508	0.61	0.562235
S5050	-0.612784	0.6	0.576471
S5049	-0.645526	0.59	0.590471
S5048	-0.766413	0.54	0.656941
S5047	0.0608217	0.6	0.576471
S5046	-0.265071	0.6	0.576471
S5045	-0.242431	0.57	0.617765
S5044	-0.421982	0.6	0.576471
S5043	-0.594513	0.59	0.590471
S5042	-0.437542	0.58	0.604235
S5041	-0.90669	0.6	0.576471
S5040	-0.761081	0.61	0.562235
S5039	-0.416143	0.58	0.604235
S5038	-0.284203	0.58	0.604235
S5037	-0.419249	0.58	0.604235
S5036	-0.265439	0.61	0.562235
S5035	-0.746343	0.59	0.590471
S5034	-0.266135	0.59	0.590471
S5033	-0.408703	0.6	0.576471
S5032	-0.415616	0.58	0.604235
S5031	-0.431754	0.6	0.576471
S5030	-1.10967	0.6	0.576471
S5029	-0.60322	0.58	0.604235
S5028	-0.276263	0.6	0.576471
S5027	-0.921764	0.58	0.604235
S5026	-0.417745	0.61	0.562235
S5025	-0.918122	0.58	0.604235
S5024	-0.919427	0.58	0.604235
S5023	-1.09898	0.6	0.576471
S5022	-0.581897	0.6	0.576471
S5021	-0.928883	0.6	0.576471
S5020	-0.7729	0.59	0.590471
S5019	-0.57467	0.59	0.590471
S5018	-0.575798	0.58	0.604235
S5017	-0.430496	0.59	0.590471
S5016	-0.724063	0.59	0.590471
S5015	-0.0852944	0.6	0.576471
S5014	-0.566813	0.59	0.590471
S5013	-0.563236	0.6	0.576471
S5012	-0.606785	0.59	0.590471
S5011	-0.564272	0.6	0.576471
S5010	-1.24137	0.59	0.590471
S5009	-0.561449	0.6	0.576471
S5008	-0.568317	0.59	0.590471
S5007	-0.235611	0.59	0.590471
S5006	-0.433744	0.59	0.590471
Peraleja	-0.335249	0.6	0.576471
Mono	-1.09749	0.24	0.932235
S5005	-1.09299	0.22	0.943059
S5004	-0.91468	0.6	0.576471
S5003	-1.25644	0.59	0.590471
S5002	-0.749269	0.59	0.590471
S5001	-1.43802	0.6	0.576471
Ai	-0.804055	0.6	0.576471
Ferragnes	-0.469374	0.79	0.265765
S4315	-0.347676	0.2	0.952941
S4314	-0.704794	0.6	0.576471
S4313	-0.172012	0.58	0.604235
S4312	-0.83672	0.6	0.576471
S4311	-0.334247	0.59	0.590471
S4310	0.151792	0.6	0.576471
S4309	0.283325	0.59	0.590471
S4308	-0.530229	0.59	0.590471
S4307	-0.338996	0.59	0.590471
S4305	-0.182715	0.59	0.590471
S4304	-1.3768	0.57	0.617765
S4303	-0.9879	0.62	0.547765
S4302	-0.653449	0.6	0.576471
S4301	-1.20756	0.58	0.604235
S4300	-0.666443	0.6	0.576471
S4299	0.0991807	0.58	0.604235
S4298	0.268516	0.6	0.576471
S4297	-1.01147	0.61	0.562235
S4296	-0.365003	0.61	0.562235
S4295	-0.191865	0.58	0.604235
S4294	-1.16917	0.59	0.590471
S4293	-0.678065	0.61	0.562235
S4292	0.132644	0.6	0.576471
S4291	-0.686412	0.6	0.576471
S4290	0.0872145	0.58	0.604235
S4289	-0.335306	0.6	0.576471
S4288	-0.86016	0.6	0.576471
S4287	-0.853427	0.59	0.590471
S4286	-0.708411	0.6	0.576471
S4285	-0.997622	0.6	0.576471
S4284	-0.183113	0.61	0.562235
S4283	-0.517971	0.59	0.590471
S4281	-0.949289	0.6	0.576471
S4280	-0.304051	0.6	0.576471
S4279	-0.365066	0.6	0.576471
S4277	-0.838535	0.58	0.604235
S4276	-0.538832	0.6	0.576471
S4275	-0.698758	0.58	0.604235
S4274	-0.500473	0.59	0.590471
S4273	-0.505415	0.57	0.617765
S4272	-0.979699	0.59	0.590471
S4271	-0.836012	0.6	0.576471
S4270	-1.15314	0.59	0.590471
S4269	-0.654904	0.59	0.590471
S4268	-0.813478	0.61	0.562235
S4267	-0.323586	0.59	0.590471
S4266	-1.17285	0.59	0.590471
S4265	-1.18937	0.59	0.590471
S4264	-0.816978	0.62	0.547765
S4263	-0.983532	0.6	0.576471
S4262	-1.85247	0.6	0.576471
S4261	-1.11028	0.62	0.547765
S4260	-1.32528	0.6	0.576471
S4259	-1.17363	0.59	0.590471
S4258	-0.657993	0.6	0.576471
S4257	-0.812657	0.61	0.562235
S4256	-1.31907	0.58	0.604235
S4255	-0.663684	0.6	0.576471
S4254	-0.992936	0.59	0.590471
S4253	-1.10879	0.59	0.590471
S4252	-1.48938	0.58	0.604235
S4251	-0.8521	0.59	0.590471
S4249	-1.01224	0.59	0.590471
S4248	-1.11082	0.6	0.576471
S4247	-1.17733	0.59	0.590471
S4246	-1.86245	0.6	0.576471
S4245	-1.47603	0.61	0.562235
S4244	-1.18059	0.61	0.562235
S4243	-0.693362	0.61	0.562235
S4242	-0.497314	0.59	0.590471
S4241	-1.12581	0.6	0.576471
S4239	-0.800596	0.58	0.604235
S4238	-1.11142	0.59	0.590471
S4237	-0.497048	0.59	0.590471
S4236	-0.827312	0.6	0.576471
S4235	-1.15455	0.6	0.576471
S4234	-0.802865	0.58	0.604235
S4233	-0.976952	0.61	0.562235
S4232	-1.18715	0.59	0.590471
S4231	-1.13652	0.6	0.576471
S4230	-0.653002	0.57	0.617765
S4229	-1.32037	0.59	0.590471
S4228	-1.48533	0.59	0.590471
S4227	-1.17233	0.59	0.590471
S4226	-1.13194	0.6	0.576471
S4225	-1.15744	0.6	0.576471
S4224	-1.65172	0.59	0.590471
S4223	-1.16185	0.61	0.562235
S4222	-1.10141	0.59	0.590471
S4221	-0.657459	0.58	0.604235
S4220	-0.82099	0.59	0.590471
S4219	-1.50517	0.59	0.590471
S4218	-0.831363	0.59	0.590471
S4216	-1.17472	0.59	0.590471
S4215	-0.672785	0.6	0.576471
S4214	-0.660817	0.61	0.562235
S4212	-0.974019	0.59	0.590471
S4211	-1.17379	0.6	0.576471
S4210	-1.00426	0.61	0.562235
S4209	-1.17656	0.6	0.576471
S4207	-0.512451	0.58	0.604235
S4206	-0.836782	0.59	0.590471
S4205	-0.961913	0.6	0.576471
S4204	-1.15891	0.58	0.604235
S4203	-0.975467	0.6	0.576471
S4202	-1.32892	0.59	0.590471
S4201	-1.10144	0.6	0.576471
S4200	-1.17657	0.61	0.562235
S4199	-1.11084	0.58	0.604235
S4198	-1.33074	0.59	0.590471
S4197	-0.827702	0.61	0.562235
S4196	-1.17131	0.58	0.604235
S4195	-1.46158	0.59	0.590471
S4194	-1.1887	0.61	0.562235
S4193	-1.11602	0.59	0.590471
S4192	-0.0686793	0.59	0.590471
S4191	-0.36703	0.59	0.590471
S4190	0.0677094	0.59	0.590471
S4188	-0.0639445	0.59	0.590471
S4187	0.896831	0.6	0.576471
S4186	-0.42254	0.61	0.562235
S4185	0.35999	0.58	0.604235
S4184	-0.105027	0.59	0.590471
S4183	0.0655631	0.59	0.590471
S4182	-0.401699	0.59	0.590471
S4181	0.0765906	0.58	0.604235
S4180	-0.249813	0.6	0.576471
S4179	0.251198	0.6	0.576471
S4178	-0.427047	0.57	0.617765
S4177	-0.0236078	0.6	0.576471
S4176	0.095237	0.59	0.590471
S4175	-0.117224	0.6	0.576471
S4174	0.214945	0.61	0.562235
S4173	-0.0552731	0.59	0.590471
S4172	0.0682484	0.59	0.590471
S4171	0.218377	0.58	0.604235
S4170	-0.231024	0.59	0.590471
S4169	-0.396395	0.59	0.590471
S4168	0.217082	0.59	0.590471
S4167	0.384282	0.6	0.576471
S4166	-0.41197	0.59	0.590471
S4165	0.556397	0.61	0.562235
S4164	-0.0749928	0.59	0.590471
S4163	0.550508	0.59	0.590471
S4161	-0.247852	0.58	0.604235
S4160	0.737566	0.6	0.576471
S4159	-0.251534	0.61	0.562235
S4158	0.382752	0.59	0.590471
S4157	-0.0650977	0.59	0.590471
S4156	0.555117	0.59	0.590471
S4155	0.418269	0.59	0.590471
S4154	0.544007	0.59	0.590471
S4153	-0.214288	0.61	0.562235
S4152	-0.203827	0.57	0.617765
S4151	0.0533021	0.59	0.590471
S4150	0.0860628	0.59	0.590471
S4149	0.242845	0.59	0.590471
S4148	0.232674	0.59	0.590471
S4147	0.0702698	0.57	0.617765
S4144	0.243829	0.6	0.576471
S4143	0.248914	0.57	0.617765
S4142	0.38155	0.59	0.590471
S4141	0.235493	0.61	0.562235
S4140	0.0958615	0.58	0.604235
S4139	0.548621	0.6	0.576471
S4138	-0.100335	0.6	0.576471
S4137	0.241636	0.58	0.604235
S4136	0.701354	0.59	0.590471
S4135	0.0627793	0.58	0.604235
S4134	-0.517386	0.59	0.590471
S4133	-0.0735254	0.6	0.576471
S4131	0.367516	0.59	0.590471
S4130	-0.215058	0.59	0.590471
S4129	0.0711548	0.59	0.590471
S4128	0.227821	0.59	0.590471
S4127	0.411004	0.58	0.604235
S4126	0.389692	0.6	0.576471
S4125	0.373808	0.58	0.604235
S4124	0.546665	0.58	0.604235
S4123	0.58092	0.6	0.576471
S4122	-0.416186	0.6	0.576471
S4120	-0.398713	0.6	0.576471
S4119	-0.0295628	0.59	0.590471
S4118	0.0898917	0.59	0.590471
S4117	0.582946	0.6	0.576471
S4116	0.546866	0.59	0.590471
S4114	0.879545	0.6	0.576471
S4113	0.237269	0.6	0.576471
S4112	0.359422	0.59	0.590471
S4111	-0.090615	0.59	0.590471
S4109	-0.100376	0.57	0.617765
S4107	0.374873	0.6	0.576471
S4106	0.40787	0.6	0.576471
S4105	0.653095	0.58	0.604235
S4104	0.306483	0.6	0.576471
S4103	0.308694	0.57	0.617765
S4102	0.955666	0.6	0.576471
S4101	0.314716	0.58	0.604235
S4100	0.782906	0.59	0.590471
S4099	-0.000546365	0.59	0.590471
S4098	0.461744	0.6	0.576471
S4097	0.96897	0.6	0.576471
S4096	0.284433	0.59	0.590471
S4095	0.637727	0.59	0.590471
S4094	0.454595	0.58	0.604235
S4093	0.459802	0.58	0.604235
S4092	-0.0255149	0.6	0.576471
S4091	0.470725	0.58	0.604235
S4089	0.799801	0.58	0.604235
S4088	0.801182	0.59	0.590471
S4086	0.609777	0.58	0.604235
S4085	0.455027	0.6	0.576471
S4084	0.628848	0.59	0.590471
S4083	0.581314	0.59	0.590471
S4082	0.784234	0.57	0.617765
S4079	0.617868	0.6	0.576471
S4078	0.470573	0.59	0.590471
S4077	0.955109	0.59	0.590471
S4076	0.489878	0.59	0.590471
S4075	0.783928	0.59	0.590471
S4074	0.315155	0.59	0.590471
S4073	0.780853	0.6	0.576471
S4072	0.642934	0.59	0.590471
S4071	0.470701	0.6	0.576471
S4070	0.804449	0.6	0.576471
S4069	1.27331	0.58	0.604235
S4068	0.792479	0.6	0.576471
S4067	0.663742	0.59	0.590471
S4066	0.475556	0.59	0.590471
S4065	0.149748	0.61	0.562235
S4064	0.474643	0.61	0.562235
S4063	0.305048	0.59	0.590471
S4061	0.601858	0.6	0.576471
S4060	0.958457	0.58	0.604235
S4059	0.783171	0.61	0.562235
S4058	0.958838	0.59	0.590471
S4056	0.483479	0.58	0.604235
S4055	0.624845	0.58	0.604235
S4054	0.301699	0.6	0.576471
S4053	-0.182821	0.59	0.590471
S4052	0.609143	0.6	0.576471
S4050	0.450042	0.59	0.590471
S4047	0.630316	0.6	0.576471
S4046	0.497001	0.58	0.604235
S4045	0.811956	0.59	0.590471
S4044	0.368995	0.6	0.576471
S4043	0.62574	0.58	0.604235
S4042	0.774628	0.61	0.562235
S4041	0.76446	0.59	0.590471
S4040	0.953635	0.59	0.590471
S4039	0.609608	0.62	0.547765
S4038	0.180693	0.6	0.576471
S4037	0.932632	0.6	0.576471
S4036	0.320029	0.58	0.604235
S4035	0.137226	0.58	0.604235
S4034	0.64067	0.59	0.590471
S4033	0.785006	0.58	0.604235
S4032	0.759882	0.6	0.576471
S4031	0.652068	0.59	0.590471
S4030	0.607463	0.59	0.590471
S4029	0.638759	0.6	0.576471
S4028	0.4824	0.59	0.590471
S4027	0.953905	0.6	0.576471
S4026	0.789954	0.58	0.604235
S4025	0.786873	0.58	0.604235
S4024	0.812071	0.58	0.604235
S4023	0.476378	0.6	0.576471
S4022	0.167426	0.58	0.604235
S4021	0.000285319	0.59	0.590471
S4020	0.795682	0.59	0.590471
S4019	0.167735	0.59	0.590471
S4018	0.320159	0.59	0.590471
S4017	-0.212633	0.59	0.590471
S4016	0.624348	0.31	0.886941
S4015	0.945013	0.58	0.604235
S4014	0.623309	0.6	0.576471
S4013	0.806436	0.58	0.604235
S4012	0.507605	0.6	0.576471
S4011	0.790573	0.59	0.590471
S4010	0.768865	0.6	0.576471
S4009	0.471979	0.6	0.576471
S4008	0.329637	0.59	0.590471
S4007	0.789293	0.58	0.604235
S4006	0.780357	0.59	0.590471
S4005	0.462358	0.58	0.604235
S4004	1.63708	0.6	0.576471
S4003	1.27924	0.6	0.576471
S4002	1.1061	0.57	0.617765
S4001	0.626918	0.6	0.576471
S3315	-1.23911	0.59	0.590471
S3314	-0.618297	0.6	0.576471
S3313	-0.605236	0.58	0.604235
S3312	-0.424002	0.59	0.590471
S3310	-1.10525	0.59	0.590471
S3309	-0.0777313	0.59	0.590471
S3308	-1.19552	0.58	0.604235
S3307	-0.777663	0.59	0.590471
S3306	-0.284872	0.6	0.576471
S3305	-0.429578	0.58	0.604235
S3304	-0.627764	0.6	0.576471
S3303	-1.18673	0.59	0.590471
S3302	-1.08128	0.58	0.604235
S3301	-1.63628	0.6	0.576471
S3300	-0.770754	0.61	0.562235
S3299	-0.253669	0.59	0.590471
S3298	-0.427518	0.6	0.576471
S3297	0.058263	0.6	0.576471
S3296	-0.578151	0.61	0.562235
S3295	-0.588866	0.58	0.604235
S3294	-0.929256	0.59	0.590471
S3293	-0.283167	0.59	0.590471
S3292	-0.401722	0.6	0.576471
S3291	-1.24554	0.6	0.576471
S3290	-0.881675	0.61	0.562235
S3289	-0.781312	0.59	0.590471
S3288	-1.09387	0.6	0.576471
S3287	-1.10185	0.58	0.604235
S3286	-1.24164	0.59	0.590471
S3285	-1.09468	0.61	0.562235
S3284	-0.590232	0.58	0.604235
S3283	0.0663447	0.59	0.590471
S3282	-1.10386	0.58	0.604235
S3281	-1.04115	0.6	0.576471
S3280	-0.551162	0.58	0.604235
S3279	-0.874056	0.59	0.590471
S3278	-0.580398	0.58	0.604235
S3277	-0.754405	0.59	0.590471
S3276	-0.894424	0.59	0.590471
S3275	-0.721448	0.59	0.590471
S3274	-1.08596	0.59	0.590471
S3273	-1.08357	0.59	0.590471
S3272	-0.431004	0.59	0.590471
S3271	-0.893297	0.58	0.604235
S3270	-1.26054	0.58	0.604235
S3269	-0.253849	0.6	0.576471
S3268	-1.10541	0.59	0.590471
S3267	-0.569589	0.59	0.590471
S3266	-0.73651	0.6	0.576471
S3265	-0.432147	0.59	0.590471
S3264	-0.775197	0.58	0.604235
S3263	-0.724103	0.59	0.590471
S3262	-1.24781	0.6	0.576471
S3261	-1.07077	0.6	0.576471
S3260	-1.08423	0.59	0.590471
S3259	-1.08569	0.6	0.576471
S3258	-0.934681	0.58	0.604235
S3257	-1.09651	0.59	0.590471
S3256	-0.586517	0.59	0.590471
S3255	-0.2786	0.59	0.590471
S3254	-0.600104	0.59	0.590471
S3253	-0.4094	0.58	0.604235
S3252	-0.592231	0.6	0.576471
S3251	-0.779561	0.58	0.604235
S3250	-1.0777	0.6	0.576471
S3249	-0.292938	0.6	0.576471
S3248	-0.950504	0.59	0.590471
S3247	-1.41883	0.6	0.576471
S3246	-0.794585	0.6	0.576471
S3245	-0.936465	0.59	0.590471
S3244	-1.15976	0.6	0.576471
S3243	-0.433272	0.6	0.576471
S3242	-0.772169	0.59	0.590471
S3241	-0.248793	0.59	0.590471
S3240	-0.706855	0.59	0.590471
S3239	-0.884291	0.59	0.590471
S3238	-0.75876	0.58	0.604235
S3237	-0.778127	0.6	0.576471
S3236	-1.08987	0.6	0.576471
S3235	-1.04726	0.6	0.576471
S3234	-1.24964	0.6	0.576471
S3233	-0.431028	0.61	0.562235
S3232	-0.594395	0.59	0.590471
S3231	-1.10665	0.59	0.590471
Del_Cid	0.948462	0.6	0.576471
S3230	0.346155	0.26	0.920471
S3229	0.698421	0.59	0.590471
S3228	-0.274833	0.59	0.590471
S3227	-0.273953	0.59	0.590471
S3226	0.0814199	0.61	0.562235
S3225	-0.136668	0.6	0.576471
S3224	-0.456402	0.61	0.562235
S3223	0.0368448	0.6	0.576471
S3222	-0.281046	0.59	0.590471
S3221	-0.115993	0.59	0.590471
S3220	-0.597065	0.59	0.590471
S3219	-0.599172	0.58	0.604235
S3218	-0.772725	0.59	0.590471
S3217	-0.443912	0.61	0.562235
S3216	0.250498	0.59	0.590471
S3215	0.23629	0.59	0.590471
S3214	-0.28821	0.58	0.604235
S3213	-0.435382	0.6	0.576471
S3212	0.193443	0.61	0.562235
S3211	-0.266357	0.6	0.576471
S3210	-0.124607	0.59	0.590471
S3209	-0.771243	0.6	0.576471
S3208	-0.102207	0.6	0.576471
S3207	-0.238055	0.58	0.604235
S3206	-0.464007	0.59	0.590471
S3205	-0.753116	0.59	0.590471
S3204	-0.59282	0.58	0.604235
S3203	-0.255997	0.6	0.576471
S3202	-0.748179	0.58	0.604235
S3201	-0.435705	0.6	0.576471
S3200	-0.436521	0.59	0.590471
S3199	-0.450405	0.59	0.590471
S3198	0.0612253	0.6	0.576471
S3197	0.233923	0.57	0.617765
S3196	-0.431973	0.59	0.590471
S3195	-0.288975	0.61	0.562235
S3194	-0.239942	0.58	0.604235
S3193	0.205422	0.59	0.590471
S3192	-0.109959	0.59	0.590471
S3191	0.223016	0.6	0.576471
S3190	0.042995	0.59	0.590471
S3189	-0.101358	0.6	0.576471
S3188	-0.0394442	0.58	0.604235
S3187	0.257094	0.59	0.590471
S3186	0.429934	0.57	0.617765
S3185	-0.222878	0.58	0.604235
S3184	0.105797	0.6	0.576471
S3183	0.108448	0.6	0.576471
S3182	0.0678569	0.59	0.590471
S3181	0.111164	0.61	0.562235
S3180	0.28394	0.6	0.576471
S3179	0.48204	0.6	0.576471
S3178	0.612753	0.6	0.576471
S3177	-0.050089	0.58	0.604235
S3176	-0.19624	0.59	0.590471
S3175	-0.06135	0.6	0.576471
S3174	0.971914	0.59	0.590471
S3173	-0.216602	0.61	0.562235
S3172	0.110809	0.61	0.562235
S3171	0.0978152	0.58	0.604235
S3170	0.125464	0.59	0.590471
S3169	0.290282	0.57	0.617765
S3168	0.290633	0.58	0.604235
S3167	0.29331	0.58	0.604235
S3166	-0.219192	0.59	0.590471
S3165	0.283162	0.59	0.590471
S3164	-0.223738	0.58	0.604235
S3163	-0.0403269	0.6	0.576471
S3162	0.143039	0.6	0.576471
S3161	0.12414	0.59	0.590471
S3160	-0.0414573	0.59	0.590471
S3159	-0.0510949	0.59	0.590471
S3158	-0.0616392	0.61	0.562235
S3157	0.292655	0.58	0.604235
S3156	0.289919	0.59	0.590471
S3155	0.936448	0.58	0.604235
S3154	1.10396	0.6	0.576471
S3153	0.450715	0.6	0.576471
S3151	0.54065	0.58	0.604235
S3150	-0.306964	0.6	0.576471
S3149	-0.62892	0.59	0.590471
S3147	-0.626733	0.6	0.576471
S3146	-0.463943	0.61	0.562235
S3145	-0.319132	0.59	0.590471
S3144	-0.501775	0.59	0.590471
S3143	0.202468	0.52	0.681882
S3142	0.519161	0.59	0.590471
S3141	0.165242	0.6	0.576471
S3140	1.02504	0.57	0.617765
S3139	0.0150397	0.61	0.562235
S3137	-0.600435	0.57	0.617765
S3136	-0.139625	0.6	0.576471
S3135	0.0411267	0.61	0.562235
S3134	-0.317449	0.59	0.590471
S3133	-0.461238	0.58	0.604235
S3132	-0.137494	0.6	0.576471
S3131	-0.627298	0.59	0.590471
S3130	-0.77359	0.6	0.576471
S3129	0.852778	0.6	0.576471
S3127	0.515563	0.61	0.562235
S3126	-0.266999	0.59	0.590471
S3125	0.0602439	0.59	0.590471
S3124	0.703509	0.59	0.590471
S3123	-0.129533	0.6	0.576471
S3122	0.214412	0.59	0.590471
S3121	0.38036	0.57	0.617765
S3118	-0.261469	0.59	0.590471
S3117	-0.249938	0.58	0.604235
S3116	-0.407329	0.61	0.562235
S3115	0.221498	0.6	0.576471
S3112	-0.254718	0.6	0.576471
S3109	0.69424	0.61	0.562235
S3108	0.055614	0.6	0.576471
S3107	-0.605684	0.59	0.590471
S3106	0.378404	0.59	0.590471
S3104	-0.275026	0.59	0.590471
S3103	0.385957	0.6	0.576471
S3099	0.689988	0.6	0.576471
S3098	0.387901	0.58	0.604235
S3093	-0.240155	0.6	0.576471
S3091	0.359043	0.61	0.562235
S3090	-0.100994	0.58	0.604235
S3089	0.222765	0.6	0.576471
S3088	0.0555473	0.58	0.604235
S3087	0.394712	0.59	0.590471
S3085	0.220295	0.59	0.590471
S3084	0.195593	0.59	0.590471
S3083	0.535071	0.6	0.576471
S3082	0.524996	0.59	0.590471
S3081	0.091955	0.59	0.590471
S3080	-0.251989	0.59	0.590471
S3079	0.193974	0.58	0.604235
S3077	0.358071	0.59	0.590471
S3076	-0.120893	0.58	0.604235
S3075	0.376974	0.6	0.576471
S3073	0.859159	0.58	0.604235
S3072	0.077051	0.59	0.590471
S3071	0.239192	0.59	0.590471
S3070	0.20621	0.58	0.604235
S3069	0.529069	0.6	0.576471
S3068	0.0646442	0.59	0.590471
S3067	-0.658988	0.59	0.590471
S3066	0.0277965	0.32	0.879529
S3065	0.233939	0.59	0.590471
S3064	0.227073	0.59	0.590471
S3063	-0.374825	0.36	0.847529
S3062	-1.36317	0.59	0.590471
S3061	-0.133233	0.36	0.847529
S3060	0.0404468	0.59	0.590471
S3059	-0.280668	0.6	0.576471
S3057	0.0597961	0.6	0.576471
S3056	0.723478	0.6	0.576471
Ramillete	0.550649	0.59	0.590471
S3055	-0.0228132	0.23	0.937765
S3054	0.432867	0.6	0.576471
S3053	-0.00674033	0.6	0.576471
S3052	0.638099	0.6	0.576471
S3051	-0.141595	0.58	0.604235
S3050	-0.155093	0.6	0.576471
S3048	0.448692	0.58	0.604235
S3047	0.273824	0.59	0.590471
S3045	0.45082	0.59	0.590471
S3044	0.45857	0.59	0.590471
S3042	0.635958	0.58	0.604235
S3041	0.153272	0.59	0.590471
S3040	-0.203299	0.59	0.590471
S3039	0.466705	0.59	0.590471
S3037	0.465265	0.59	0.590471
S3036	-0.186761	0.57	0.617765
S3035	-0.00819169	0.59	0.590471
S3034	0.106824	0.59	0.590471
S3033	-0.161714	0.59	0.590471
S3032	-0.00288554	0.59	0.590471
S3031	0.115679	0.6	0.576471
S3030	0.447546	0.6	0.576471
S3029	0.16246	0.59	0.590471
S3028	0.126307	0.6	0.576471
S3026	-0.0291634	0.59	0.590471
S3025	0.624551	0.57	0.617765
S3024	-0.314267	0.58	0.604235
S3023	0.28549	0.59	0.590471
S3022	-0.197647	0.6	0.576471
S3021	0.295188	0.59	0.590471
S3020	0.28684	0.59	0.590471
S3019	0.280793	0.6	0.576471
S3018	0.268764	0.58	0.604235
S3017	0.470081	0.59	0.590471
S3016	-0.0222112	0.59	0.590471
S3015	0.277048	0.59	0.590471
S3014	0.13696	0.61	0.562235
S3013	-0.171414	0.59	0.590471
S3012	-0.0443064	0.58	0.604235
S3011	-0.0138887	0.6	0.576471
S3010	0.443628	0.58	0.604235
S3009	0.130648	0.59	0.590471
S3008	-0.00785236	0.6	0.576471
S3007	0.314154	0.6	0.576471
S3006	-0.0170305	0.6	0.576471
S3005	0.296067	0.59	0.590471
S3004	0.136344	0.6	0.576471
S3003	-0.180113	0.61	0.562235
S3002	-0.0356543	0.59	0.590471
S3001	0.443674	0.57	0.617765
S2541	1.2	0.59	0.590471
S2540	0.717188	0.6	0.576471
S2539	0.392629	0.59	0.590471
S2538	0.87868	0.58	0.604235
S2537	1.20102	0.6	0.576471
S2536	0.890265	0.62	0.547765
S2535	0.401095	0.6	0.576471
S2534	0.889492	0.59	0.590471
S2533	0.901146	0.58	0.604235
S2532	0.592147	0.58	0.604235
S2531	0.74018	0.59	0.590471
S2530	0.410469	0.6	0.576471
S2529	0.599519	0.58	0.604235
S2528	0.389557	0.6	0.576471
S2527	1.20824	0.59	0.590471
S2526	0.561237	0.58	0.604235
S2525	0.399536	0.59	0.590471
S2524	0.72765	0.61	0.562235
S2523	0.711864	0.59	0.590471
S2522	1.07666	0.59	0.590471
S2521	0.405881	0.6	0.576471
S2520	0.71368	0.6	0.576471
S2519	1.20615	0.6	0.576471
S2518	0.697836	0.6	0.576471
S2517	1.03927	0.6	0.576471
S2516	1.56171	0.59	0.590471
S2515	0.910551	0.6	0.576471
S2514	1.05277	0.6	0.576471
S2513	0.910516	0.6	0.576471
S2512	0.26328	0.6	0.576471
S2511	0.864236	0.59	0.590471
S2510	1.21161	0.58	0.604235
S2509	0.591811	0.6	0.576471
S2508	1.19855	0.61	0.562235
S2507	1.18901	0.6	0.576471
S2506	1.05482	0.59	0.590471
S2505	1.03051	0.58	0.604235
S2504	0.560036	0.6	0.576471
S2503	1.19891	0.59	0.590471
S2502	0.876645	0.59	0.590471
S2501	1.19	0.6	0.576471
S2500	0.581674	0.58	0.604235
S2499	0.746715	0.59	0.590471
S2498	0.872797	0.58	0.604235
S2497	1.23224	0.59	0.590471
S2496	0.877441	0.59	0.590471
S2495	1.03605	0.59	0.590471
S2494	0.878138	0.58	0.604235
S2493	0.0685438	0.59	0.590471
S2492	0.582285	0.61	0.562235
S2491	1.07787	0.6	0.576471
S2490	0.92232	0.6	0.576471
S2489	0.722729	0.59	0.590471
S2488	0.865105	0.59	0.590471
S2487	0.577915	0.6	0.576471
S2486	0.718962	0.59	0.590471
S2485	1.07085	0.6	0.576471
S2484	1.55171	0.59	0.590471
S2483	1.5464	0.59	0.590471
S2482	1.39315	0.61	0.562235
S2481	1.91176	0.61	0.562235
S2480	0.91196	0.62	0.547765
S2479	1.25319	0.61	0.562235
S2478	0.897786	0.6	0.576471
S2477	1.41401	0.61	0.562235
S2476	1.21001	0.61	0.562235
S2475	1.55859	0.6	0.576471
S2474	1.89872	0.61	0.562235
S2473	1.71532	0.62	0.547765
S2472	1.21996	0.62	0.547765
S2471	1.08811	0.61	0.562235
S2470	0.566167	0.6	0.576471
S2469	0.91602	0.59	0.590471
S2468	1.41987	0.62	0.547765
S2467	1.37913	0.62	0.547765
S2466	1.40462	0.61	0.562235
S2465	0.0458762	0.6	0.576471
S2464	-0.116503	0.61	0.562235
S2463	-0.116557	0.59	0.590471
S2462	-0.624488	0.57	0.617765
S2461	-0.394527	0.58	0.604235
S2460	-0.397833	0.59	0.590471
S2459	-0.244793	0.57	0.617765
S2458	0.384965	0.59	0.590471
S2457	0.0580261	0.6	0.576471
S2456	0.233007	0.6	0.576471
S2454	-0.0871791	0.58	0.604235
S2453	-0.398298	0.6	0.576471
S2452	-0.0910461	0.59	0.590471
S2451	0.187526	0.6	0.576471
S2450	-0.250463	0.6	0.576471
S2449	-0.0881317	0.6	0.576471
S2448	-0.115327	0.59	0.590471
S2447	-0.554238	0.58	0.604235
S2445	-0.238665	0.58	0.604235
S2444	-0.60133	0.59	0.590471
S2443	0.24428	0.61	0.562235
S2442	-0.544086	0.6	0.576471
S2441	-0.399446	0.57	0.617765
S2440	-0.0844617	0.58	0.604235
S2439	-0.584666	0.59	0.590471
S2438	-0.286771	0.6	0.576471
S2437	0.211082	0.58	0.604235
S2436	0.232864	0.59	0.590471
S2435	-0.573156	0.6	0.576471
S2434	-0.559139	0.59	0.590471
S2433	-0.246632	0.58	0.604235
S2432	-0.589987	0.58	0.604235
S2431	-0.25369	0.57	0.617765
S2430	-0.405187	0.59	0.590471
S2429	-0.224474	0.59	0.590471
S2428	-0.384086	0.59	0.590471
S2427	-0.559492	0.56	0.631059
S2426	0.0708609	0.6	0.576471
S2425	-0.0873383	0.58	0.604235
S2424	0.712163	0.58	0.604235
S2423	0.0387121	0.6	0.576471
S2422	0.0228011	0.58	0.604235
S2421	-0.403828	0.59	0.590471
S2420	0.0263275	0.6	0.576471
S2419	0.210155	0.6	0.576471
S2418	0.0647068	0.59	0.590471
S2417	-0.41145	0.6	0.576471
S2416	0.372544	0.58	0.604235
S2415	-0.0633281	0.6	0.576471
S2414	-0.390227	0.59	0.590471
S2413	-0.398955	0.58	0.604235
S2411	-0.896913	0.58	0.604235
S2410	-0.736919	0.61	0.562235
S2409	0.223845	0.58	0.604235
S2408	-0.278022	0.59	0.590471
S2407	0.22079	0.6	0.576471
S2406	-0.264433	0.58	0.604235
S2405	0.0689098	0.58	0.604235
S2404	-0.099849	0.59	0.590471
S2403	-0.439003	0.61	0.562235
S2402	-0.259706	0.6	0.576471
S2401	0.0434742	0.58	0.604235
S2400	-0.709958	0.58	0.604235
S2399	-0.249057	0.59	0.590471
S2398	0.218199	0.58	0.604235
S2397	-0.255949	0.61	0.562235
S2396	0.246743	0.58	0.604235
S2393	-0.275157	0.59	0.590471
S2391	-0.270675	0.6	0.576471
S2389	0.0591163	0.61	0.562235
S2388	-0.76659	0.6	0.576471
S2387	0.084255	0.59	0.590471
S2386	-0.439519	0.59	0.590471
S2385	-0.429159	0.59	0.590471
S2384	-0.420024	0.59	0.590471
S2383	-0.09728	0.56	0.631059
S2382	0.0752882	0.59	0.590471
S2380	-0.0954456	0.59	0.590471
S2379	-0.252528	0.58	0.604235
S2378	-0.0911808	0.6	0.576471
S2375	-0.253192	0.6	0.576471
S2374	-0.0787387	0.57	0.617765
S2372	-0.287004	0.59	0.590471
S2371	-0.613749	0.61	0.562235
S2370	0.0258735	0.59	0.590471
S2369	0.226147	0.6	0.576471
S2368	0.250609	0.58	0.604235
S2367	0.240849	0.6	0.576471
S2366	-0.103849	0.59	0.590471
S2365	0.0552021	0.59	0.590471
S2364	0.199653	0.58	0.604235
S2363	0.0418948	0.58	0.604235
S2362	0.38217	0.59	0.590471
S2361	0.366781	0.6	0.576471
S2360	0.0680943	0.6	0.576471
S2359	0.228199	0.6	0.576471
S2358	-0.464716	0.61	0.562235
S2357	-0.406427	0.59	0.590471
S2356	-0.252713	0.57	0.617765
S2355	-0.413773	0.59	0.590471
S2354	-0.256432	0.58	0.604235
S2353	0.202787	0.58	0.604235
S2350	0.0533268	0.58	0.604235
S2349	0.246157	0.58	0.604235
S2348	-0.255065	0.58	0.604235
S2347	0.0475512	0.58	0.604235
S2346	0.222304	0.6	0.576471
S2345	-0.259021	0.58	0.604235
S2344	-0.860678	0.59	0.590471
S2343	-0.468088	0.58	0.604235
S2342	-0.621678	0.57	0.617765
S2340	-0.592776	0.58	0.604235
S2339	-0.276888	0.6	0.576471
S2338	-0.742479	0.58	0.604235
S2337	-0.614114	0.59	0.590471
S2336	0.0123262	0.57	0.617765
S2335	-0.448011	0.61	0.562235
S2334	-0.445977	0.59	0.590471
S2333	-0.782135	0.6	0.576471
S2332	0.274524	0.59	0.590471
S2331	-0.285692	0.33	0.871882
S2330	-0.61285	0.61	0.562235
S2329	-0.740729	0.59	0.590471
S2328	-0.886463	0.59	0.590471
S2327	-0.124192	0.59	0.590471
S2326	-0.112016	0.58	0.604235
S2325	-0.776682	0.59	0.590471
S2324	-0.581403	0.52	0.681882
S2323	-0.466484	0.59	0.590471
S2322	-0.120922	0.56	0.631059
S2320	0.193155	0.42	0.792471
S2319	-0.282497	0.61	0.562235
S2318	0.425729	0.59	0.590471
S2317	-0.632506	0.54	0.656941
S2316	-0.595009	0.6	0.576471
S2315	-1.11497	0.58	0.604235
S2314	-1.09692	0.58	0.604235
S2313	-0.295579	0.59	0.590471
S2312	-0.938854	0.6	0.576471
S2311	-0.918539	0.61	0.562235
S2310	-0.456493	0.58	0.604235
S2309	-0.454058	0.59	0.590471
S2308	-0.116317	0.59	0.590471
S2307	-0.736979	0.59	0.590471
S2306	-0.943143	0.59	0.590471
S2305	-0.601044	0.59	0.590471
S2304	-0.735943	0.57	0.617765
S2303	-0.783687	0.57	0.617765
S2302	-1.13171	0.59	0.590471
S2301	-0.663439	0.6	0.576471
S2300	-0.738553	0.54	0.656941
S2299	-0.0996175	0.6	0.576471
S2298	-0.9474	0.59	0.590471
S2297	-1.29369	0.61	0.562235
S2296	-0.094398	0.6	0.576471
S2295	-1.10013	0.61	0.562235
S2294	-0.628654	0.61	0.562235
S2293	-0.941345	0.61	0.562235
S2292	-0.604171	0.6	0.576471
S2291	-0.946679	0.58	0.604235
S2289	-0.939587	0.59	0.590471
S2288	-1.28309	0.59	0.590471
S2287	-0.928618	0.6	0.576471
S2286	-1.12213	0.6	0.576471
S2285	-0.456114	0.6	0.576471
S2284	-0.731523	0.59	0.590471
S2283	-1.12243	0.58	0.604235
S2282	-0.909125	0.59	0.590471
S2281	-0.610507	0.61	0.562235
S2280	-0.463169	0.59	0.590471
S2279	-0.117223	0.59	0.590471
S2278	0.306893	0.59	0.590471
S2277	0.783697	0.59	0.590471
S2276	0.938371	0.6	0.576471
S2275	0.460898	0.59	0.590471
S2274	0.29223	0.59	0.590471
S2273	0.0226606	0.6	0.576471
S2272	0.482263	0.57	0.617765
S2271	-0.00287999	0.59	0.590471
S2270	0.614862	0.58	0.604235
S2269	-0.218833	0.61	0.562235
S2268	0.79142	0.43	0.782471
S2267	0.620661	0.6	0.576471
S2266	-0.0131875	0.59	0.590471
S2265	0.776325	0.58	0.604235
S2264	0.295587	0.61	0.562235
S2263	1.13986	0.6	0.576471
S2262	0.113329	0.59	0.590471
S2261	-0.67162	0.6	0.576471
S2260	-0.169188	0.61	0.562235
S2259	-0.170215	0.58	0.604235
S2258	0.166607	0.59	0.590471
S2257	0.602709	0.59	0.590471
S2256	0.445764	0.6	0.576471
S2255	0.607835	0.59	0.590471
S2254	0.135104	0.59	0.590471
S2253	0.127123	0.59	0.590471
S2252	0.451694	0.58	0.604235
S2251	0.615062	0.58	0.604235
S2250	-0.165498	0.6	0.576471
S2249	0.929178	0.58	0.604235
S2248	0.172808	0.39	0.821059
S2247	-0.197736	0.58	0.604235
S2246	0.304963	0.6	0.576471
S2245	-0.147626	0.58	0.604235
S2244	0.605402	0.59	0.590471
S2243	0.332086	0.59	0.590471
S2242	-0.184015	0.59	0.590471
S2241	0.300934	0.6	0.576471
S2240	0.610678	0.59	0.590471
S2239	0.160324	0.59	0.590471
S2238	0.766332	0.59	0.590471
S2237	-0.021262	0.58	0.604235
S2236	0.953601	0.59	0.590471
S2235	-0.205569	0.59	0.590471
S2234	0.312092	0.59	0.590471
S2233	0.304641	0.59	0.590471
S2232	-0.0249207	0.6	0.576471
S2231	0.462609	0.58	0.604235
S2230	0.597383	0.6	0.576471
S2229	0.130852	0.59	0.590471
S2228	0.28769	0.59	0.590471
S2227	0.284141	0.6	0.576471
S2226	1.12005	0.59	0.590471
S2225	0.303543	0.59	0.590471
S2224	0.761296	0.61	0.562235
S2223	0.299806	0.58	0.604235
S2222	0.457827	0.58	0.604235
S2221	0.127607	0.59	0.590471
S2220	0.266281	0.58	0.604235
S2219	-0.176564	0.59	0.590471
S2218	-0.000793794	0.59	0.590471
S2217	-0.0220964	0.58	0.604235
S2216	-0.0308291	0.59	0.590471
S2215	0.150043	0.6	0.576471
S2214	-0.142243	0.59	0.590471
S2213	0.461543	0.59	0.590471
S2212	0.442429	0.59	0.590471
S2210	0.00658832	0.58	0.604235
S2209	0.930192	0.57	0.617765
S2208	-0.33651	0.6	0.576471
S2207	0.634731	0.6	0.576471
S2206	0.145828	0.58	0.604235
S2205	-0.173149	0.6	0.576471
S2204	0.641427	0.59	0.590471
S2203	0.316343	0.61	0.562235
S2202	0.00675007	0.58	0.604235
S2201	-0.176922	0.6	0.576471
S2200	-0.0158261	0.61	0.562235
S2199	-0.18398	0.58	0.604235
S2198	0.592662	0.58	0.604235
S2197	0.146948	0.6	0.576471
S2196	0.437111	0.61	0.562235
S2195	0.269992	0.6	0.576471
S2194	-0.0273496	0.6	0.576471
S2193	0.414583	0.59	0.590471
S2192	-0.176929	0.56	0.631059
S2191	0.0304807	0.61	0.562235
S2190	-0.0484809	0.58	0.604235
S2188	0.131115	0.6	0.576471
S2187	0.329474	0.6	0.576471
S2186	0.137692	0.59	0.590471
S2185	0.466219	0.59	0.590471
S2184	0.290162	0.58	0.604235
S2183	0.32181	0.59	0.590471
S2182	0.0103958	0.59	0.590471
S2181	0.292111	0.59	0.590471
S2180	-0.169933	0.6	0.576471
S2179	0.310597	0.59	0.590471
S2178	-0.366955	0.58	0.604235
S2177	0.883982	0.59	0.590471
S2176	0.743016	0.59	0.590471
S2175	0.430272	0.58	0.604235
S2174	1.04663	0.58	0.604235
S2173	1.04044	0.59	0.590471
S2172	1.05314	0.61	0.562235
S2171	0.744057	0.58	0.604235
S2170	1.21844	0.59	0.590471
S2169	0.451157	0.58	0.604235
S2168	0.884658	0.58	0.604235
S2167	1.22945	0.6	0.576471
S2166	0.789481	0.58	0.604235
S2165	1.05596	0.59	0.590471
S2164	0.715694	0.58	0.604235
S2163	0.86424	0.59	0.590471
S2162	0.433298	0.6	0.576471
S2161	0.753957	0.6	0.576471
S2160	0.755786	0.59	0.590471
S2159	0.915446	0.61	0.562235
S2158	1.0569	0.59	0.590471
S2157	0.433078	0.59	0.590471
S2155	1.38462	0.59	0.590471
S2154	1.38318	0.61	0.562235
S2153	0.907652	0.6	0.576471
S2152	0.747503	0.59	0.590471
S2151	1.05088	0.6	0.576471
S2150	0.118952	0.6	0.576471
S2149	0.239934	0.59	0.590471
S2148	1.21258	0.58	0.604235
S2147	0.911113	0.6	0.576471
S2146	0.600356	0.59	0.590471
S2145	1.24174	0.58	0.604235
S2144	0.585624	0.58	0.604235
S2143	0.942139	0.59	0.590471
S2142	1.23449	0.59	0.590471
S2141	1.23531	0.6	0.576471
S2140	0.885624	0.59	0.590471
S2139	1.05435	0.59	0.590471
S2138	0.595727	0.59	0.590471
S2137	1.05865	0.6	0.576471
S2136	0.586595	0.59	0.590471
S2135	1.39222	0.59	0.590471
S2134	0.603878	0.59	0.590471
S2133	1.05155	0.58	0.604235
S2132	1.04495	0.58	0.604235
S2131	1.23583	0.59	0.590471
S2130	0.76088	0.59	0.590471
S2129	0.714286	0.59	0.590471
S2128	-0.591226	0.59	0.590471
S2127	-1.22967	0.59	0.590471
S2126	-0.61636	0.6	0.576471
S2124	-0.726621	0.6	0.576471
S2123	-1.0874	0.58	0.604235
S2121	-0.945458	0.6	0.576471
S2120	-0.917385	0.59	0.590471
S2119	-1.12201	0.6	0.576471
S2118	-0.726366	0.62	0.547765
S2117	-0.782751	0.57	0.617765
S2115	-0.589726	0.59	0.590471
S2114	-0.0692394	0.6	0.576471
S2113	-0.588296	0.61	0.562235
S2112	-0.40845	0.57	0.617765
S2111	-1.08047	0.6	0.576471
S2110	-0.870819	0.62	0.547765
S2109	-0.292812	0.58	0.604235
S2108	-0.885729	0.6	0.576471
S2107	-1.08383	0.58	0.604235
S2106	-1.43156	0.6	0.576471
S2105	-0.924134	0.58	0.604235
S2104	-0.943055	0.6	0.576471
S2103	-0.896112	0.6	0.576471
S2101	-0.923746	0.6	0.576471
S2100	-0.897872	0.59	0.590471
S2099	-0.297266	0.6	0.576471
S2098	-0.451356	0.6	0.576471
S2097	-0.414125	0.61	0.562235
S2096	-0.774421	0.6	0.576471
S2095	-0.433346	0.59	0.590471
S2093	-1.07838	0.6	0.576471
S2092	-0.746151	0.6	0.576471
S2091	-1.26353	0.6	0.576471
S2090	-0.588561	0.6	0.576471
S2089	-0.765387	0.59	0.590471
S2088	-0.4298	0.58	0.604235
S2087	-0.709836	0.58	0.604235
S2086	-0.592695	0.59	0.590471
S2085	-0.769585	0.6	0.576471
S2084	-0.735269	0.6	0.576471
S2083	-0.939964	0.59	0.590471
S2082	-1.26166	0.59	0.590471
S2081	-0.421421	0.59	0.590471
S2080	-1.07203	0.61	0.562235
S2079	-0.753472	0.59	0.590471
S2078	-0.745372	0.58	0.604235
S2077	-0.878069	0.59	0.590471
S2076	-0.71631	0.61	0.562235
S2075	-1.08499	0.59	0.590471
S2074	-1.07737	0.6	0.576471
S2073	-0.254442	0.61	0.562235
S2072	-0.765735	0.6	0.576471
S2071	-0.747747	0.59	0.590471
S2070	-0.731219	0.59	0.590471
S2069	-0.418049	0.61	0.562235
S2068	0.0387252	0.6	0.576471
S2067	-0.903268	0.6	0.576471
S2066	-1.08697	0.59	0.590471
S2065	-0.583374	0.6	0.576471
S2064	-1.40668	0.59	0.590471
S2063	-1.02261	0.59	0.590471
S2062	-0.591703	0.59	0.590471
S2061	-0.733461	0.59	0.590471
S2060	-0.115175	0.6	0.576471
S2059	-0.920217	0.58	0.604235
S2058	0.122405	0.6	0.576471
S2057	-0.990231	0.6	0.576471
S2056	-0.177835	0.6	0.576471
S2055	-0.683496	0.59	0.590471
S2054	-0.158573	0.58	0.604235
S2053	-0.149141	0.58	0.604235
S2052	0.311913	0.59	0.590471
S2051	-0.188562	0.59	0.590471
S2050	-0.99736	0.6	0.576471
S2049	0.27956	0.59	0.590471
S2048	-0.194544	0.59	0.590471
S2047	-0.330627	0.6	0.576471
S2046	-0.816606	0.59	0.590471
S2045	-0.169727	0.6	0.576471
S2044	-0.196939	0.6	0.576471
S2043	-1.2037	0.6	0.576471
S2042	-0.0150457	0.61	0.562235
S2041	0.326564	0.6	0.576471
S2040	-0.197363	0.59	0.590471
S2039	0.125345	0.58	0.604235
S2038	-0.154481	0.6	0.576471
S2037	-0.325826	0.59	0.590471
S2036	-0.539464	0.59	0.590471
S2035	-0.688962	0.61	0.562235
S2034	0.575788	0.59	0.590471
S2033	0.711229	0.61	0.562235
S2032	0.287529	0.58	0.604235
S2030	0.73565	0.6	0.576471
S2029	0.734182	0.58	0.604235
S2028	0.907476	0.59	0.590471
S2027	0.255251	0.59	0.590471
S2024	0.733589	0.6	0.576471
S2023	0.568113	0.58	0.604235
S2022	0.555539	0.61	0.562235
S2018	0.879383	0.61	0.562235
S2017	0.570445	0.6	0.576471
S2016	1.03708	0.6	0.576471
S2015	0.703921	0.6	0.576471
S2014	0.549886	0.58	0.604235
S2013	0.578036	0.6	0.576471
S2012	0.878743	0.59	0.590471
S2011	0.735996	0.58	0.604235
S2009	0.877989	0.61	0.562235
S2008	0.734363	0.59	0.590471
S2007	-0.670845	0.59	0.590471
S2006	-0.34161	0.61	0.562235
S2005	0.152803	0.59	0.590471
S2004	-0.366914	0.58	0.604235
S2003	0.805873	0.6	0.576471
S1553	-0.519337	0.59	0.590471
S1552	-0.20644	0.63	0.533059
S1551	-0.0365312	0.58	0.604235
S1550	-0.158804	0.59	0.590471
S1549	0.461488	0.6	0.576471
S1548	0.649712	0.59	0.590471
S1547	0.142842	0.6	0.576471
S1546	0.470406	0.6	0.576471
S1545	-0.196579	0.59	0.590471
S1544	-0.159351	0.58	0.604235
S1543	-0.183707	0.59	0.590471
S1542	0.788369	0.58	0.604235
S1541	0.455347	0.6	0.576471
S1540	0.275784	0.59	0.590471
S1539	0.616629	0.57	0.617765
S1538	0.451971	0.58	0.604235
S1537	0.608342	0.59	0.590471
S1536	0.462701	0.59	0.590471
S1535	0.161923	0.58	0.604235
S1534	0.277376	0.59	0.590471
S1533	0.291138	0.58	0.604235
S1532	0.274024	0.59	0.590471
S1531	0.651704	0.6	0.576471
S1530	0.784189	0.59	0.590471
S1529	0.619805	0.58	0.604235
S1528	0.940025	0.59	0.590471
S1527	0.11704	0.59	0.590471
S1526	-0.0280137	0.59	0.590471
S1525	0.288393	0.61	0.562235
S1524	1.4541	0.6	0.576471
S1523	0.455068	0.59	0.590471
S1522	0.104697	0.59	0.590471
S1521	0.603287	0.61	0.562235
S1520	0.116401	0.6	0.576471
S1519	0.62564	0.59	0.590471
S1518	0.76077	0.59	0.590471
S1517	0.443543	0.59	0.590471
S1516	0.804219	0.59	0.590471
S1515	-0.04038	0.6	0.576471
S1514	0.322342	0.59	0.590471
S1513	-0.0388926	0.59	0.590471
S1512	-0.0189627	0.58	0.604235
S1511	-0.0336261	0.59	0.590471
S1510	0.122982	0.59	0.590471
S1509	-0.205105	0.61	0.562235
S1508	0.616765	0.59	0.590471
S1507	-0.177871	0.58	0.604235
S1506	0.632781	0.6	0.576471
S1505	0.121928	0.59	0.590471
S1504	0.621481	0.59	0.590471
S1503	0.604041	0.6	0.576471
S1502	0.466036	0.6	0.576471
S1501	0.764711	0.59	0.590471
S1500	0.456989	0.59	0.590471
S1499	0.272396	0.59	0.590471
S1498	0.787114	0.59	0.590471
S1497	-0.0314337	0.59	0.590471
S1496	0.280769	0.6	0.576471
S1495	1.10886	0.59	0.590471
S1494	1.11236	0.59	0.590471
S1493	0.772444	0.61	0.562235
S1492	0.76974	0.59	0.590471
S1491	0.476588	0.6	0.576471
S1490	-0.43294	0.57	0.617765
S1489	-1.24948	0.59	0.590471
S1488	-1.22194	0.61	0.562235
S1487	0.0436842	0.6	0.576471
S1486	-0.604511	0.59	0.590471
S1485	-0.565837	0.59	0.590471
S1484	-0.57051	0.58	0.604235
S1483	-1.07709	0.6	0.576471
S1482	-0.572904	0.6	0.576471
S1481	-1.21035	0.6	0.576471
S1479	-1.07107	0.6	0.576471
S1478	-0.933571	0.61	0.562235
S1477	-0.250749	0.59	0.590471
S1476	-0.434265	0.6	0.576471
S1475	0.0494611	0.59	0.590471
S1474	-0.568133	0.59	0.590471
S1473	0.0473342	0.6	0.576471
S1472	-0.918573	0.61	0.562235
S1471	-0.604699	0.6	0.576471
S1470	-1.61976	0.6	0.576471
S1469	-1.24333	0.62	0.547765
S1468	-1.06408	0.59	0.590471
S1467	-0.937526	0.59	0.590471
S1466	-0.931899	0.6	0.576471
S1465	-1.06329	0.59	0.590471
S1464	-0.424932	0.58	0.604235
S1463	0.0619155	0.59	0.590471
S1462	-0.70368	0.6	0.576471
S1461	-0.095113	0.61	0.562235
S1460	-0.890652	0.6	0.576471
S1459	-0.287341	0.59	0.590471
S1458	-1.09005	0.58	0.604235
S1457	-0.927595	0.61	0.562235
S1456	-1.27084	0.6	0.576471
S1455	-1.07658	0.6	0.576471
S1454	-0.895469	0.6	0.576471
S1453	-1.08309	0.57	0.617765
S1452	-0.867041	0.6	0.576471
S1451	-1.24392	0.59	0.590471
S1450	-1.22607	0.61	0.562235
S1449	-0.713801	0.6	0.576471
S1448	-0.577271	0.59	0.590471
S1447	-0.0712699	0.59	0.590471
S1446	-1.26728	0.6	0.576471
S1445	-1.08768	0.6	0.576471
S1444	-1.24405	0.59	0.590471
S1443	-0.869013	0.6	0.576471
S1442	-1.06472	0.6	0.576471
S1441	-1.09677	0.6	0.576471
S1440	-1.25544	0.6	0.576471
S1438	0.487758	0.61	0.562235
S1437	-0.0235065	0.6	0.576471
S1436	0.346046	0.6	0.576471
S1435	0.149966	0.59	0.590471
S1434	0.643224	0.59	0.590471
S1433	0.311875	0.61	0.562235
S1431	0.00780664	0.6	0.576471
S1430	0.63406	0.59	0.590471
S1429	-0.187399	0.59	0.590471
S1428	-0.150091	0.6	0.576471
S1427	0.0131138	0.61	0.562235
S1426	-0.474744	0.58	0.604235
S1425	0.166667	0.6	0.576471
S1424	0.163468	0.58	0.604235
S1423	0.31839	0.59	0.590471
S1422	0.693881	0.58	0.604235
S1421	0.721557	0.6	0.576471
S1420	1.69428	0.59	0.590471
S1419	1.04551	0.61	0.562235
S1418	0.713321	0.59	0.590471
S1417	1.05264	0.59	0.590471
S1416	0.890908	0.59	0.590471
S1415	0.0697676	0.59	0.590471
S1414	0.90846	0.61	0.562235
S1413	0.706598	0.61	0.562235
S1412	0.704777	0.6	0.576471
S1411	0.679852	0.59	0.590471
S1410	0.406242	0.6	0.576471
S1409	1.18939	0.6	0.576471
S1408	1.0553	0.61	0.562235
S1407	1.53579	0.61	0.562235
S1406	0.880527	0.6	0.576471
S1405	0.897625	0.59	0.590471
S1404	1.22115	0.6	0.576471
S1403	1.22359	0.59	0.590471
S1401	0.514576	0.59	0.590471
S1400	1.22432	0.59	0.590471
S1399	0.38846	0.59	0.590471
S1397	0.712807	0.6	0.576471
S1396	0.892335	0.59	0.590471
S1395	0.721393	0.6	0.576471
S1394	1.21363	0.59	0.590471
S1393	1.2025	0.61	0.562235
S1392	1.34218	0.59	0.590471
S1391	1.50806	0.59	0.590471
S1390	0.873711	0.6	0.576471
S1389	0.887674	0.59	0.590471
S1388	0.725465	0.6	0.576471
S1387	1.35992	0.6	0.576471
S1386	0.890533	0.59	0.590471
S1385	0.568064	0.6	0.576471
S1384	0.881228	0.59	0.590471
S1383	1.85947	0.57	0.617765
S1382	1.7013	0.61	0.562235
S1381	1.1932	0.6	0.576471
S1380	1.72917	0.6	0.576471
S1379	2.06943	0.58	0.604235
S1378	0.551326	0.61	0.562235
S1377	1.36511	0.61	0.562235
S1376	0.54396	0.59	0.590471
S1375	1.0182	0.6	0.576471
S1374	0.542164	0.59	0.590471
S1373	0.863802	0.6	0.576471
S1372	1.34912	0.59	0.590471
S1371	0.727336	0.59	0.590471
S1370	0.520763	0.6	0.576471
S1369	0.296604	0.6	0.576471
S1368	1.2829	0.59	0.590471
S1367	0.772189	0.6	0.576471
S1366	0.806172	0.59	0.590471
S1365	1.43311	0.59	0.590471
S1364	1.44512	0.59	0.590471
S1363	1.64767	0.6	0.576471
S1362	1.45321	0.61	0.562235
S1361	0.467712	0.59	0.590471
S1360	0.341518	0.59	0.590471
S1359	0.346034	0.59	0.590471
S1358	0.474246	0.59	0.590471
S1357	-0.166497	0.58	0.604235
S1356	0.473017	0.6	0.576471
S1355	0.784645	0.59	0.590471
S1354	0.170951	0.59	0.590471
S1353	1.05118	0.59	0.590471
S1352	0.891048	0.59	0.590471
S1351	1.22298	0.6	0.576471
S1350	0.455047	0.59	0.590471
S1349	1.0664	0.59	0.590471
S1348	0.908173	0.6	0.576471
S1347	0.899778	0.6	0.576471
S1346	0.870071	0.6	0.576471
S1345	0.613161	0.59	0.590471
S1344	0.625106	0.58	0.604235
S1343	0.299774	0.59	0.590471
S1342	0.764096	0.59	0.590471
S1341	0.7748	0.61	0.562235
S1340	0.899306	0.58	0.604235
S1339	1.06069	0.58	0.604235
S1338	0.881164	0.59	0.590471
S1337	1.23852	0.59	0.590471
S1336	0.904437	0.57	0.617765
S1335	1.0891	0.58	0.604235
S1334	0.909576	0.57	0.617765
S1333	0.929416	0.58	0.604235
S1332	0.592962	0.57	0.617765
S1331	1.06238	0.59	0.590471
S1330	0.122179	0.59	0.590471
S1329	0.296309	0.6	0.576471
S1328	0.897568	0.59	0.590471
S1327	0.102486	0.58	0.604235
S1326	0.731745	0.59	0.590471
S1325	-0.228602	0.59	0.590471
S1324	0.398438	0.6	0.576471
S1323	0.590801	0.59	0.590471
S1322	0.720194	0.59	0.590471
S1321	0.119589	0.59	0.590471
S1320	0.910857	0.57	0.617765
S1319	0.597469	0.6	0.576471
S1318	0.571536	0.6	0.576471
S1317	0.408269	0.58	0.604235
S1316	0.124773	0.6	0.576471
S1315	0.0746854	0.58	0.604235
S1314	0.26311	0.58	0.604235
S1313	0.133316	0.59	0.590471
S1312	0.102562	0.59	0.590471
S1311	-0.0439245	0.59	0.590471
S1310	0.252309	0.6	0.576471
S1309	0.726145	0.58	0.604235
S1308	0.580532	0.58	0.604235
S1307	0.712757	0.6	0.576471
S1306	0.713262	0.58	0.604235
S1305	0.427175	0.58	0.604235
S1304	-0.408641	0.58	0.604235
S1303	0.132838	0.59	0.590471
S1302	-0.237082	0.57	0.617765
S1301	0.250043	0.6	0.576471
S1300	-0.0456501	0.58	0.604235
S1299	0.253917	0.58	0.604235
S1298	0.742457	0.6	0.576471
S1297	-0.019597	0.6	0.576471
S1296	0.774315	0.6	0.576471
S1295	0.702261	0.61	0.562235
S1294	0.733357	0.58	0.604235
S1293	0.408966	0.6	0.576471
S1292	0.254891	0.59	0.590471
S1291	-0.0233465	0.58	0.604235
S1290	-0.200578	0.57	0.617765
S1289	-0.209374	0.58	0.604235
S1288	0.436656	0.59	0.590471
S1287	-0.240115	0.59	0.590471
S1286	-0.0609586	0.59	0.590471
S1285	0.436357	0.58	0.604235
S1284	0.103221	0.6	0.576471
S1283	0.567342	0.59	0.590471
S1282	0.419233	0.59	0.590471
S1281	0.0977329	0.58	0.604235
S1280	0.105195	0.58	0.604235
S1279	0.101783	0.59	0.590471
S1278	0.388715	0.57	0.617765
S1277	0.391238	0.6	0.576471
S1276	-0.0298944	0.57	0.617765
S1275	0.259261	0.58	0.604235
S1274	0.411482	0.59	0.590471
S1273	0.100898	0.57	0.617765
S1272	0.59819	0.59	0.590471
S1271	-0.164405	0.61	0.562235
S1270	0.131033	0.58	0.604235
S1269	0.559731	0.6	0.576471
S1268	0.0790572	0.59	0.590471
S1267	0.427753	0.59	0.590471
S1266	0.387238	0.61	0.562235
S1265	0.87762	0.59	0.590471
S1264	0.574692	0.59	0.590471
S1263	0.581669	0.59	0.590471
S1262	-0.0426551	0.6	0.576471
S1261	-0.366301	0.59	0.590471
S1260	0.260685	0.6	0.576471
S1259	0.0999445	0.59	0.590471
S1258	0.284293	0.59	0.590471
S1257	0.396598	0.57	0.617765
S1256	1.3976	0.6	0.576471
S1255	1.22626	0.59	0.590471
S1254	1.23609	0.59	0.590471
S1253	1.24242	0.6	0.576471
S1252	1.8975	0.6	0.576471
S1251	1.53456	0.6	0.576471
S1250	1.37753	0.6	0.576471
S1249	1.38957	0.6	0.576471
S1248	1.53653	0.6	0.576471
S1247	1.37472	0.59	0.590471
S1246	1.57161	0.6	0.576471
S1245	1.23608	0.6	0.576471
S1244	1.5494	0.59	0.590471
S1243	1.22098	0.6	0.576471
S1242	1.39148	0.6	0.576471
S1241	2.06073	0.59	0.590471
S1240	2.06226	0.61	0.562235
S1239	2.08041	0.6	0.576471
S1238	1.26362	0.61	0.562235
S1237	1.68787	0.58	0.604235
S1236	0.737124	0.6	0.576471
S1235	1.08094	0.6	0.576471
S1234	1.53731	0.59	0.590471
S1233	2.25885	0.61	0.562235
S1232	1.90374	0.61	0.562235
S1231	1.54742	0.59	0.590471
S1230	1.87538	0.59	0.590471
S1229	1.5521	0.6	0.576471
S1228	1.88976	0.61	0.562235
S1227	1.2524	0.59	0.590471
S1226	1.53989	0.59	0.590471
S1225	1.3591	0.6	0.576471
S1224	1.3934	0.6	0.576471
S1223	1.40742	0.6	0.576471
S1222	1.69666	0.58	0.604235
S1221	1.52742	0.59	0.590471
S1220	1.71129	0.6	0.576471
S1219	2.22353	0.6	0.576471
S1218	0.72424	0.59	0.590471
S1217	1.25303	0.6	0.576471
S1216	1.70638	0.58	0.604235
S1215	1.70348	0.59	0.590471
S1214	1.72257	0.6	0.576471
S1213	1.23227	0.6	0.576471
S1212	1.26395	0.6	0.576471
S1211	1.2355	0.59	0.590471
S1210	1.37729	0.58	0.604235
S1209	1.41963	0.6	0.576471
S1208	1.38291	0.59	0.590471
S1207	1.71293	0.59	0.590471
S1206	1.72417	0.58	0.604235
S1205	1.55025	0.59	0.590471
S1204	0.917494	0.6	0.576471
S1203	0.926279	0.6	0.576471
S1202	1.36304	0.59	0.590471
S1201	1.70481	0.58	0.604235
S1200	1.03682	0.59	0.590471
S1199	1.36958	0.58	0.604235
S1198	1.55998	0.59	0.590471
S1197	0.185455	0.59	0.590471
S1196	-0.293656	0.6	0.576471
S1195	-0.147776	0.6	0.576471
S1194	-0.140169	0.59	0.590471
S1193	-0.14541	0.59	0.590471
S1192	-0.270426	0.58	0.604235
S1191	-0.612204	0.59	0.590471
S1190	-0.337952	0.59	0.590471
S1189	-0.481713	0.59	0.590471
S1188	-0.153549	0.59	0.590471
S1187	-0.151022	0.6	0.576471
S1186	0.184465	0.6	0.576471
S1185	-0.295972	0.6	0.576471
S1184	0.158618	0.6	0.576471
S1183	-0.00138023	0.6	0.576471
S1181	0.150066	0.58	0.604235
S1180	0.320012	0.59	0.590471
S1179	-0.277154	0.59	0.590471
S1178	-0.142353	0.59	0.590471
S1177	-0.495048	0.61	0.562235
S1176	-0.138583	0.59	0.590471
S1175	-0.141912	0.6	0.576471
S1174	-0.334939	0.6	0.576471
S1173	-0.442071	0.59	0.590471
S1172	-0.152298	0.6	0.576471
S1171	-0.141477	0.58	0.604235
S1170	0.343452	0.6	0.576471
S1169	-0.14316	0.59	0.590471
S1168	0.348511	0.59	0.590471
S1167	0.22476	0.59	0.590471
S1166	-0.325084	0.59	0.590471
S1165	-0.800025	0.61	0.562235
S1164	-0.27375	0.6	0.576471
S1163	-0.484629	0.59	0.590471
S1162	-0.146023	0.6	0.576471
S1161	-0.817086	0.58	0.604235
S1160	-0.137926	0.6	0.576471
S1159	-0.251131	0.59	0.590471
S1158	-0.148414	0.6	0.576471
S1157	-0.165889	0.58	0.604235
S1156	-0.14758	0.59	0.590471
S1155	0.665568	0.59	0.590471
S1154	0.161116	0.61	0.562235
S1153	0.149351	0.59	0.590471
S1152	-0.444166	0.59	0.590471
S1151	-0.155236	0.59	0.590471
S1150	0.0113857	0.6	0.576471
S1149	-0.643211	0.6	0.576471
S1148	-0.974982	0.6	0.576471
S1147	0.00986128	0.59	0.590471
S1146	-0.118524	0.59	0.590471
S1145	-0.294948	0.59	0.590471
S1144	-0.141672	0.6	0.576471
S1143	-0.00259112	0.59	0.590471
S1142	-0.00454327	0.59	0.590471
S1141	-0.0211534	0.61	0.562235
S1140	-0.156886	0.6	0.576471
S1139	0.00828771	0.6	0.576471
S1138	0.16343	0.6	0.576471
S1137	0.19806	0.61	0.562235
S1136	-0.451985	0.61	0.562235
S1135	-0.28723	0.61	0.562235
S1134	-0.807138	0.58	0.604235
S1133	-0.308957	0.6	0.576471
S1132	-0.440591	0.59	0.590471
S1131	-0.441828	0.6	0.576471
S1130	-0.453015	0.59	0.590471
S1129	0.157782	0.6	0.576471
S1128	-0.147162	0.58	0.604235
S1127	0.16654	0.6	0.576471
S1126	-0.177298	0.6	0.576471
S1125	0.038589	0.6	0.576471
S1124	-0.274921	0.55	0.644118
S1123	-0.236403	0.6	0.576471
S1122	0.358426	0.61	0.562235
S1121	-0.944107	0.59	0.590471
S1120	-0.746106	0.6	0.576471
S1119	-0.60842	0.59	0.590471
S1118	-0.39837	0.59	0.590471
S1117	-0.581658	0.58	0.604235
S1116	-0.0922	0.6	0.576471
S1115	-0.434687	0.6	0.576471
S1114	0.358029	0.59	0.590471
S1113	-0.0832767	0.6	0.576471
S1112	-0.726076	0.6	0.576471
S1111	0.186953	0.59	0.590471
S1110	-0.11715	0.59	0.590471
S1109	-0.248693	0.59	0.590471
S1108	-0.612272	0.6	0.576471
S1107	-0.105472	0.59	0.590471
S1106	-0.784335	0.59	0.590471
S1105	-0.780389	0.61	0.562235
S1104	-0.267763	0.61	0.562235
S1103	-0.468553	0.59	0.590471
S1102	-0.567344	0.61	0.562235
S1101	0.184613	0.61	0.562235
S1100	0.022726	0.58	0.604235
S1099	0.355491	0.6	0.576471
S1098	0.208176	0.59	0.590471
S1097	-0.111479	0.59	0.590471
S1096	-0.118652	0.57	0.617765
S1095	-0.441885	0.59	0.590471
S1094	-0.787597	0.59	0.590471
S1093	-0.569793	0.59	0.590471
S1092	-0.458537	0.58	0.604235
S1091	-0.794495	0.59	0.590471
S1090	-0.60219	0.61	0.562235
S1089	-0.259994	0.58	0.604235
S1088	-0.423851	0.6	0.576471
S1087	-0.300404	0.59	0.590471
S1086	-0.243794	0.59	0.590471
S1085	0.228869	0.6	0.576471
S1084	0.35977	0.6	0.576471
S1083	-0.245584	0.58	0.604235
S1082	0.0323796	0.59	0.590471
S1081	0.0800433	0.59	0.590471
S1080	-0.590975	0.59	0.590471
S1079	-0.294245	0.58	0.604235
S1078	-0.468521	0.59	0.590471
S1077	-0.11428	0.58	0.604235
S1076	0.236016	0.59	0.590471
S1075	-0.266068	0.6	0.576471
S1074	0.224551	0.6	0.576471
S1073	-0.111442	0.58	0.604235
S1072	0.0450459	0.58	0.604235
S1071	-0.584149	0.6	0.576471
S1070	-0.37977	0.58	0.604235
S1069	-0.25015	0.57	0.617765
S1068	-0.581727	0.59	0.590471
S1067	0.0446931	0.59	0.590471
S1066	-0.580592	0.58	0.604235
S1065	-0.955158	0.6	0.576471
S1064	-0.581377	0.6	0.576471
S1063	-0.0885519	0.59	0.590471
S1062	-0.391391	0.59	0.590471
S1061	-0.24422	0.58	0.604235
S1060	-0.219999	0.59	0.590471
S1059	0.197295	0.58	0.604235
S1058	0.0652021	0.6	0.576471
S1057	0.00505982	0.59	0.590471
S1056	0.065648	0.6	0.576471
S1055	0.0284387	0.58	0.604235
S1054	0.219572	0.59	0.590471
S1053	-0.767886	0.59	0.590471
S1052	-0.427521	0.59	0.590471
S1051	-0.767448	0.61	0.562235
S1050	-0.799105	0.59	0.590471
S1049	-0.230253	0.59	0.590471
S1048	-0.935451	0.59	0.590471
S1047	0.170182	0.6	0.576471
S1046	-0.449371	0.59	0.590471
S1045	0.0463877	0.58	0.604235
S1044	0.205905	0.59	0.590471
S1043	0.0508428	0.6	0.576471
S1042	-0.00117391	0.58	0.604235
S1041	0.211555	0.6	0.576471
S1040	-0.394158	0.59	0.590471
S1039	-0.414104	0.6	0.576471
S1038	-0.59636	0.59	0.590471
S1037	-0.591742	0.59	0.590471
S1036	-0.954812	0.6	0.576471
S1035	-0.957271	0.6	0.576471
S1034	-0.124798	0.6	0.576471
S1033	-0.13024	0.58	0.604235
S1032	-0.284446	0.59	0.590471
S1031	-0.262404	0.59	0.590471
S1030	0.193435	0.58	0.604235
S1029	-0.406384	0.6	0.576471
S1028	-0.421361	0.58	0.604235
S1027	-0.780028	0.59	0.590471
S1026	0.342098	0.59	0.590471
S1025	-0.239414	0.58	0.604235
S1024	-0.40941	0.59	0.590471
S1023	-0.597012	0.58	0.604235
S1022	-0.773492	0.6	0.576471
S1021	-0.762355	0.61	0.562235
S1020	-0.61289	0.6	0.576471
S1019	-0.945431	0.59	0.590471
S1018	-0.585466	0.59	0.590471
S1017	-0.768497	0.59	0.590471
S1016	-0.788087	0.6	0.576471
S1015	-0.770167	0.58	0.604235
S1014	-0.603994	0.59	0.590471
S1013	-0.113051	0.58	0.604235
S1012	-0.769364	0.58	0.604235
S1011	-0.772703	0.59	0.590471
S1010	-0.777085	0.61	0.562235
S1009	-0.572073	0.59	0.590471
S1008	-0.790113	0.59	0.590471
S1007	-0.581006	0.59	0.590471
S1006	-0.412514	0.59	0.590471
S1005	-0.412367	0.58	0.604235
S1004	-0.273833	0.59	0.590471
S1003	-0.25439	0.6	0.576471
S1002	-0.576761	0.57	0.617765
S1001	-0.313939	0.59	0.590471
Lauranne	0.815259	0.58	0.604235
Penta	0.996084	0.25	0.926471
P._webbii	0.995979	0.24	0.932235
P._scoparia	0.972189	0.3	0.894118
Orientalis_3	-0.0203342	0.79	0.265765
Nonpareil	-0.334461	0.89	0.0681176
Nemaguard	-0.0276228	0.47	0.740118
Masbovera	1.7324	0.92	0.00423529
Marta	-1.51317	0.51	0.694
Felisia	-1.06132	0.24	0.932235
Bertina	-0.122891	0.55	0.644118
Mardia	-0.848872	0.43	0.782471
Marcona	1.57938	0.62	0.547765
Malaguenia	-0.502935	0.24	0.932235
Makako	0.488728	0.77	0.302471
Jordi	-0.134442	0.38	0.830118
ITAP_1	-1.25844	0.75	0.338235
GREMPA_FxT_283	0.134197	0.54	0.656941
Glorieta	2.25946	0.39	0.821059
Garnem	0.00379206	0.57	0.617765
Antonieta	-0.753235	0.92	0.00423529
Florida	0.663093	0.22	0.943059
Flordastar	-0.110762	0.41	0.802235
Ferraduel	0.400695	0.79	0.265765
Desmayo_Largueta	0.340243	0.69	0.439882
D99_771	0.286212	0.23	0.937765
D99_770	0.302197	0.69	0.439882
D99_769	0.293161	0.67	0.471882
D99_768	0.299584	0.69	0.439882
D99_767	0.313737	0.69	0.439882
D99_766	0.293658	0.69	0.439882
D99_765	0.299397	0.69	0.439882
D99_764	0.292918	0.7	0.423529
D99_763	0.284682	0.67	0.471882
D99_762	0.306812	0.69	0.439882
D99_761	0.30426	0.71	0.406941
D99_760	0.485539	0.7	0.423529
D99_759	0.315371	0.65	0.502941
D99_758	0.315286	0.69	0.439882
D99_757	0.298485	0.7	0.423529
D99_756	0.297083	0.66	0.487529
D99_755	0.288604	0.69	0.439882
D99_754	0.3114	0.68	0.456
D99_753	0.311691	0.69	0.439882
D99_752	0.328977	0.69	0.439882
D99_751	0.300822	0.7	0.423529
D99_750	0.287499	0.7	0.423529
D99_749	0.321576	0.71	0.406941
D99_748	0.321839	0.7	0.423529
D99_747	0.297445	0.68	0.456
D99_746	0.301639	0.67	0.471882
D99_745	0.297036	0.69	0.439882
D99_744	0.312907	0.67	0.471882
D99_743	0.318696	0.7	0.423529
D99_742	0.323454	0.7	0.423529
D99_741	0.310893	0.69	0.439882
D99_740	0.295141	0.66	0.487529
D99_739	0.223225	0.7	0.423529
D99_738	0.323177	0.64	0.518118
D99_737	0.305908	0.69	0.439882
D99_736	0.313539	0.69	0.439882
D99_735	0.298215	0.7	0.423529
D99_734	0.286129	0.71	0.406941
D99_733	0.2702	0.69	0.439882
D99_732	0.321129	0.68	0.456
D99_731	0.212533	0.69	0.439882
D99_730	0.285344	0.65	0.502941
D99_729	0.470011	0.69	0.439882
D99_728	0.310599	0.65	0.502941
D99_727	0.301019	0.6	0.576471
D99_726	0.288254	0.68	0.456
D99_725	0.304112	0.69	0.439882
D99_724	0.289457	0.7	0.423529
D99_723	0.294296	0.7	0.423529
D99_722	0.146101	0.7	0.423529
D99_721	0.282743	0.62	0.547765
D99_720	0.30298	0.69	0.439882
D99_719	0.302839	0.71	0.406941
D99_718	0.309034	0.69	0.439882
D99_717	0.317565	0.68	0.456
D99_716	0.297391	0.68	0.456
D99_715	0.272271	0.69	0.439882
D99_714	0.313173	0.7	0.423529
D99_713	0.309483	0.68	0.456
D99_712	0.294233	0.69	0.439882
D99_711	0.324568	0.69	0.439882
D99_710	0.316966	0.69	0.439882
D99_709	0.326273	0.69	0.439882
D99_708	0.305821	0.69	0.439882
D99_707	0.310325	0.69	0.439882
D99_706	0.333141	0.7	0.423529
D99_705	0.331543	0.62	0.547765
D99_704	0.308734	0.72	0.390118
D99_703	0.318151	0.69	0.439882
D99_702	0.339807	0.69	0.439882
D99_701	0.302876	0.69	0.439882
D99_700	0.301408	0.69	0.439882
D99_699	0.335474	0.68	0.456
D99_698	0.298203	0.68	0.456
D99_697	0.33776	0.69	0.439882
D99_696	0.293855	0.68	0.456
D99_695	0.308325	0.7	0.423529
D99_694	0.293279	0.69	0.439882
D99_693	0.292867	0.7	0.423529
D99_692	0.327682	0.7	0.423529
D99_691	0.329117	0.69	0.439882
D99_690	0.291742	0.7	0.423529
D99_689	0.320779	0.68	0.456
D99_688	0.322709	0.68	0.456
D99_687	0.312295	0.7	0.423529
D99_686	0.282822	0.69	0.439882
D99_685	0.296672	0.69	0.439882
D99_684	0.308102	0.68	0.456
D99_683	0.33174	0.68	0.456
D99_682	0.307925	0.7	0.423529
D99_681	0.299577	0.7	0.423529
D99_680	-0.00812822	0.7	0.423529
D99_679	0.3131	0.65	0.502941
D99_678	0.309279	0.69	0.439882
D99_677	0.220164	0.7	0.423529
D99_676	0.308525	0.65	0.502941
D99_675	0.305273	0.69	0.439882
D99_674	0.304956	0.68	0.456
D99_673	0.304457	0.68	0.456
D99_672	0.131607	0.69	0.439882
D99_671	0.288866	0.61	0.562235
D99_670	0.326201	0.71	0.406941
D99_669	0.311671	0.69	0.439882
D99_668	0.303363	0.68	0.456
D99_667	0.311016	0.68	0.456
D99_666	0.302785	0.68	0.456
D99_665	0.30851	0.69	0.439882
D99_664	0.320103	0.69	0.439882
D99_663	0.306101	0.69	0.439882
D99_662	0.325098	0.69	0.439882
D99_661	0.306958	0.69	0.439882
D99_660	0.327442	0.71	0.406941
D99_659	0.30054	0.69	0.439882
D99_658	0.321395	0.7	0.423529
D99_657	0.326976	0.69	0.439882
D99_656	0.280472	0.68	0.456
D99_655	0.312206	0.7	0.423529
D99_654	0.308686	0.7	0.423529
D99_653	0.298128	0.7	0.423529
D99_652	0.296801	0.68	0.456
D99_651	0.284151	0.71	0.406941
D99_650	0.331842	0.71	0.406941
D99_649	0.28879	0.7	0.423529
D99_648	0.294436	0.69	0.439882
D99_647	0.264575	0.69	0.439882
D99_646	0.529764	0.68	0.456
D99_645	0.139729	0.62	0.547765
D99_644	0.315118	0.61	0.562235
D99_643	0.311257	0.7	0.423529
D99_642	0.297711	0.7	0.423529
D99_641	0.448081	0.72	0.390118
D99_640	0.431667	0.66	0.487529
D99_639	0.440119	0.67	0.471882
D99_638	0.461282	0.67	0.471882
D99_637	0.420233	0.68	0.456
D99_636	0.446241	0.71	0.406941
D99_635	0.45295	0.67	0.471882
D99_634	0.433863	0.68	0.456
D99_633	0.455054	0.68	0.456
D99_632	0.455033	0.68	0.456
D99_631	0.450415	0.68	0.456
D99_630	0.435505	0.69	0.439882
D99_629	0.455244	0.69	0.439882
D99_628	0.450268	0.67	0.471882
D99_627	0.421638	0.68	0.456
D99_626	0.458249	0.67	0.471882
D99_625	0.437283	0.69	0.439882
D99_624	0.435432	0.68	0.456
D99_623	0.461738	0.69	0.439882
D99_622	0.448482	0.68	0.456
D99_621	0.427068	0.68	0.456
D99_620	0.428927	0.67	0.471882
D99_619	0.461677	0.69	0.439882
D99_618	0.431876	0.68	0.456
D99_617	0.454461	0.67	0.471882
D99_616	0.451218	0.69	0.439882
D99_615	0.418154	0.69	0.439882
D99_614	0.444773	0.69	0.439882
D99_613	0.459364	0.69	0.439882
D99_612	0.438053	0.69	0.439882
D99_611	0.465771	0.67	0.471882
D99_610	0.439229	0.68	0.456
D99_609	0.446573	0.66	0.487529
D99_608	0.450858	0.68	0.456
D99_607	0.466458	0.67	0.471882
D99_606	0.425619	0.68	0.456
D99_605	0.450679	0.66	0.487529
D99_604	0.433032	0.68	0.456
D99_603	0.437628	0.67	0.471882
D99_602	0.444314	0.68	0.456
D99_601	0.430669	0.67	0.471882
D99_600	0.426922	0.67	0.471882
D99_599	0.443672	0.68	0.456
D99_598	0.443865	0.68	0.456
D99_597	0.415047	0.66	0.487529
D99_596	0.460515	0.69	0.439882
D99_595	0.449958	0.68	0.456
D99_594	0.450169	0.67	0.471882
D99_593	0.459363	0.7	0.423529
D99_592	0.422233	0.69	0.439882
D99_591	0.465105	0.67	0.471882
D99_590	0.412735	0.69	0.439882
D99_589	0.461234	0.68	0.456
D99_588	0.436284	0.68	0.456
D99_587	0.446111	0.67	0.471882
D99_586	0.43089	0.7	0.423529
D99_585	0.44849	0.69	0.439882
D99_584	0.446645	0.68	0.456
D99_583	0.443533	0.68	0.456
D99_582	0.461067	0.66	0.487529
D99_581	0.461594	0.68	0.456
[truncated: 15,582 more rows]

## Sheet: PRINT
ID	EBV	SD	REL
Ruby	-0.29	0.74	0.182687
Mission	-0.24	0.56	0.53194
Wawona	-0.54	0.26	0.899104
Vivot	-0.82	0.61	0.444627
Tuono	-0.48	0.22	0.927761
Titan	-2.53	0.28	0.882985
Tioga	0.23	0.47	0.670299
FLTU_18	0.07	0.74	0.182687
Princesse_2077	0.3	0.73	0.204627
Nikitskii_53	0.28	0.76	0.13791
Primorskii	0.56	0.23	0.921045
Cristomorto	0.83	0.68	0.309851
Anxaneta	0.75	0.65	0.369403
Tarraco	0.52	0.31	0.856567
Tardy_Nonpareil	-0.6	0.62	0.426269
S5133	1.34	0.26	0.899104
R1000	-1.29	0.23	0.921045
Tardona	-1.21	0.25	0.906716
Garrigues	1.34	0.28	0.882985
S5134	0.92	0.56	0.53194
S5132	1.34	0.56	0.53194
S5131	1.07	0.56	0.53194
S5130	1.48	0.56	0.53194
S5129	1.48	0.57	0.515075
Atocha	-0.09	0.28	0.882985
S5128	0.29	0.57	0.515075
S5127	-0.42	0.57	0.515075
S5126	0.38	0.56	0.53194
S5125	0.17	0.56	0.53194
S5124	-0.29	0.56	0.53194
S5123	-0.13	0.58	0.49791
S5122	-0.14	0.56	0.53194
S5121	-0.16	0.57	0.515075
S5120	-0.28	0.56	0.53194
S5119	-0.28	0.57	0.515075
S5118	0.13	0.55	0.548507
S5116	-0.55	0.57	0.515075
S5115	-0.41	0.56	0.53194
S5113	-0.27	0.58	0.49791
S5112	-0.29	0.57	0.515075
S5111	-0.14	0.56	0.53194
S5109	-0.68	0.57	0.515075
S5108	0	0.56	0.53194
S5106	-0.55	0.58	0.49791
S5105	-0.58	0.57	0.515075
S5104	-0.15	0.56	0.53194
S5100	-0.14	0.56	0.53194
S5099	-0.55	0.56	0.53194
Genco	0.58	0.22	0.927761
S5098	-0.15	0.55	0.548507
S5097	0.14	0.56	0.53194
S5096	0	0.56	0.53194
S5095	0.27	0.55	0.548507
S5094	-0.3	0.56	0.53194
S5093	0	0.56	0.53194
S5092	-0.28	0.55	0.548507
S5091	-0.15	0.56	0.53194
S5090	-0.02	0.57	0.515075
S5089	-0.15	0.56	0.53194
S5088	0.13	0.56	0.53194
S5087	0.26	0.56	0.53194
S5086	0.54	0.56	0.53194
S5085	-0.01	0.56	0.53194
S5084	0.38	0.56	0.53194
S5083	-0.17	0.56	0.53194
S5082	0	0.57	0.515075
S5081	-0.03	0.57	0.515075
S5080	-0.42	0.59	0.480448
S5079	0	0.55	0.548507
S5078	0.5	0.56	0.53194
S5077	-0.02	0.58	0.49791
S5076	-0.15	0.58	0.49791
S5075	0.27	0.58	0.49791
S5074	0.26	0.55	0.548507
S5073	0.53	0.56	0.53194
S5072	0.67	0.55	0.548507
S5071	0.14	0.57	0.515075
S5070	0.28	0.56	0.53194
S5069	0	0.57	0.515075
S5068	-0.14	0.57	0.515075
S5067	0.38	0.55	0.548507
S5066	0.26	0.57	0.515075
S5065	-0.03	0.57	0.515075
S5064	0.12	0.57	0.515075
S5063	0.01	0.57	0.515075
S5062	0.1	0.57	0.515075
S5061	0.02	0.55	0.548507
S5060	-0.15	0.55	0.548507
S5059	0.13	0.56	0.53194
S5058	0.37	0.56	0.53194
S5057	0.25	0.56	0.53194
S5056	0.68	0.58	0.49791
S5055	0.42	0.57	0.515075
S5054	0.12	0.55	0.548507
S5053	-0.3	0.57	0.515075
S5052	0.67	0.56	0.53194
S5051	0.42	0.56	0.53194
S5050	0.26	0.55	0.548507
S5049	0.38	0.58	0.49791
S5048	-0.3	0.56	0.53194
S5047	0.8	0.56	0.53194
S5046	0.66	0.55	0.548507
S5045	0.8	0.57	0.515075
S5044	0.67	0.58	0.49791
S5043	0.42	0.55	0.548507
S5042	0.14	0.57	0.515075
S5041	-0.03	0.56	0.53194
S5040	-0.02	0.57	0.515075
S5039	0.41	0.56	0.53194
S5038	0.25	0.56	0.53194
S5037	0.28	0.57	0.515075
S5036	0.52	0.56	0.53194
S5035	-0.01	0.57	0.515075
S5034	0.39	0.57	0.515075
S5033	0.36	0.55	0.548507
S5032	0.25	0.57	0.515075
S5031	0.13	0.55	0.548507
S5030	-0.29	0.58	0.49791
S5029	-0.14	0.57	0.515075
S5028	0.52	0.54	0.564776
S5027	-0.14	0.57	0.515075
S5026	0.4	0.56	0.53194
S5025	-0.02	0.57	0.515075
S5024	-0.13	0.57	0.515075
S5023	-0.15	0.56	0.53194
S5022	0.27	0.57	0.515075
S5021	-0.28	0.57	0.515075
S5020	0.12	0.56	0.53194
S5019	0.39	0.56	0.53194
S5018	0.27	0.56	0.53194
S5017	0.28	0.57	0.515075
S5016	0.26	0.55	0.548507
S5015	0.52	0.57	0.515075
S5014	0.14	0.56	0.53194
S5013	0.12	0.56	0.53194
S5012	0.12	0.57	0.515075
S5011	0.25	0.57	0.515075
S5010	-0.57	0.58	0.49791
S5009	0.29	0.55	0.548507
S5008	0.39	0.55	0.548507
S5007	0.27	0.56	0.53194
S5006	0.13	0.57	0.515075
Peraleja	-0.14	0.29	0.874478
Mono	-0.71	0.23	0.921045
S5005	-0.83	0.58	0.49791
S5004	-0.8	0.57	0.515075
S5003	-0.93	0.57	0.515075
S5002	-0.66	0.57	0.515075
S5001	-0.93	0.57	0.515075
Ai	-0.17	0.74	0.182687
Ferragnes	-0.17	0.21	0.934179
S4315	-0.35	0.56	0.53194
S4314	-0.06	0.57	0.515075
S4313	0.1	0.56	0.53194
S4312	-0.58	0.59	0.480448
S4311	0.09	0.56	0.53194
S4310	0.4	0.57	0.515075
S4309	0.37	0.55	0.548507
S4308	-0.35	0.58	0.49791
S4307	-0.55	0.56	0.53194
S4305	0.38	0.55	0.548507
S4304	-0.88	0.59	0.480448
S4303	-0.05	0.55	0.548507
S4302	-0.3	0.56	0.53194
S4301	-0.62	0.58	0.49791
S4300	-0.88	0.59	0.480448
S4299	0.5	0.58	0.49791
S4298	0.37	0.58	0.49791
S4297	-0.73	0.56	0.53194
S4296	-0.05	0.56	0.53194
S4295	0.24	0.57	0.515075
S4294	-0.9	0.58	0.49791
S4293	-0.56	0.57	0.515075
S4292	0.2	0.56	0.53194
S4291	-0.32	0.56	0.53194
S4290	0.22	0.57	0.515075
S4289	0.23	0.56	0.53194
S4288	-0.3	0.56	0.53194
S4287	-0.74	0.58	0.49791
S4286	-0.16	0.56	0.53194
S4285	-0.46	0.56	0.53194
S4284	-0.28	0.56	0.53194
S4283	-0.08	0.58	0.49791
S4281	-0.42	0.56	0.53194
S4280	0	0.55	0.548507
S4279	-0.05	0.56	0.53194
S4277	-0.32	0.56	0.53194
S4276	-0.05	0.57	0.515075
S4275	-0.18	0.57	0.515075
S4274	-0.17	0.55	0.548507
S4273	-0.04	0.56	0.53194
S4272	-0.35	0.56	0.53194
S4271	-0.21	0.56	0.53194
S4270	-0.65	0.56	0.53194
S4269	-0.1	0.57	0.515075
S4268	0.19	0.56	0.53194
S4267	0.02	0.57	0.515075
S4266	-0.37	0.56	0.53194
S4265	-0.38	0.55	0.548507
S4264	-0.49	0.57	0.515075
S4263	-0.22	0.56	0.53194
S4262	-1.12	0.58	0.49791
S4261	-0.47	0.56	0.53194
S4260	-0.66	0.56	0.53194
S4259	-0.64	0.57	0.515075
S4258	0.03	0.55	0.548507
S4257	-0.23	0.57	0.515075
S4256	-0.52	0.57	0.515075
S4255	-0.1	0.58	0.49791
S4254	-0.51	0.57	0.515075
S4253	-0.47	0.56	0.53194
S4252	-0.77	0.57	0.515075
S4251	-0.65	0.57	0.515075
S4249	-0.36	0.57	0.515075
S4248	-0.35	0.56	0.53194
S4247	-0.49	0.57	0.515075
S4246	-1.1	0.57	0.515075
S4245	-0.78	0.57	0.515075
S4244	-0.38	0.57	0.515075
S4243	-0.21	0.54	0.564776
S4242	0.06	0.55	0.548507
S4241	-0.38	0.57	0.515075
S4239	-0.47	0.56	0.53194
S4238	-0.6	0.56	0.53194
S4237	-0.22	0.56	0.53194
S4236	-0.47	0.56	0.53194
S4235	-0.38	0.56	0.53194
S4234	-0.24	0.56	0.53194
S4233	-0.22	0.56	0.53194
S4232	-0.93	0.59	0.480448
S4231	-0.62	0.57	0.515075
S4230	-0.23	0.57	0.515075
S4229	-0.65	0.58	0.49791
S4228	-0.76	0.57	0.515075
S4227	-0.53	0.57	0.515075
S4226	-0.22	0.56	0.53194
S4225	-0.51	0.56	0.53194
S4224	-0.94	0.58	0.49791
S4223	-0.51	0.56	0.53194
S4222	-0.12	0.55	0.548507
S4221	-0.46	0.56	0.53194
S4220	-0.09	0.57	0.515075
S4219	-0.65	0.56	0.53194
S4218	-0.35	0.56	0.53194
S4216	-0.66	0.57	0.515075
S4215	-0.1	0.57	0.515075
S4214	-0.21	0.57	0.515075
S4212	-0.23	0.56	0.53194
S4211	-0.51	0.55	0.548507
S4210	-0.39	0.58	0.49791
S4209	-0.38	0.55	0.548507
S4207	0.17	0.56	0.53194
S4206	-0.36	0.56	0.53194
S4205	-0.35	0.58	0.49791
S4204	-0.53	0.56	0.53194
S4203	-0.36	0.55	0.548507
S4202	-0.37	0.56	0.53194
S4201	-0.11	0.57	0.515075
S4200	-0.65	0.56	0.53194
S4199	-0.36	0.56	0.53194
S4198	-0.39	0.56	0.53194
S4197	-0.35	0.56	0.53194
S4196	-0.37	0.57	0.515075
S4195	-0.76	0.57	0.515075
S4194	-0.63	0.58	0.49791
S4193	-0.22	0.55	0.548507
S4192	0.57	0.55	0.548507
S4191	0.05	0.57	0.515075
S4190	-0.07	0.55	0.548507
S4188	0.17	0.56	0.53194
S4187	0.17	0.56	0.53194
S4186	-0.24	0.59	0.480448
S4185	1.01	0.58	0.49791
S4184	0.18	0.57	0.515075
S4183	0.02	0.56	0.53194
S4182	-0.23	0.58	0.49791
S4181	0.31	0.55	0.548507
S4180	0.02	0.57	0.515075
S4179	0.43	0.57	0.515075
S4178	-0.25	0.57	0.515075
S4177	0.33	0.56	0.53194
S4176	0.44	0.56	0.53194
S4175	0.17	0.56	0.53194
S4174	0.44	0.57	0.515075
S4173	-0.06	0.56	0.53194
S4172	0.06	0.56	0.53194
S4171	0.32	0.56	0.53194
S4170	-0.08	0.58	0.49791
S4169	-0.21	0.56	0.53194
S4168	0.31	0.56	0.53194
S4167	0.57	0.56	0.53194
S4166	-0.22	0.58	0.49791
S4165	0.45	0.55	0.548507
S4164	0.33	0.56	0.53194
S4163	0.45	0.57	0.515075
S4161	0.02	0.56	0.53194
S4160	0.2	0.57	0.515075
S4159	-0.08	0.56	0.53194
S4158	0.71	0.56	0.53194
S4157	0.21	0.55	0.548507
S4156	0.2	0.54	0.564776
S4155	0.19	0.55	0.548507
S4154	0.7	0.59	0.480448
S4153	0.06	0.56	0.53194
S4152	0.18	0.55	0.548507
S4151	-0.1	0.57	0.515075
S4150	0.07	0.56	0.53194
S4149	0.3	0.55	0.548507
S4148	0.3	0.55	0.548507
S4147	0.31	0.56	0.53194
S4144	0.34	0.55	0.548507
S4143	0.72	0.56	0.53194
S4142	0.32	0.56	0.53194
S4141	0.32	0.56	0.53194
S4140	0.31	0.55	0.548507
S4139	0.44	0.55	0.548507
S4138	-0.09	0.55	0.548507
S4137	0.3	0.56	0.53194
S4136	0.43	0.55	0.548507
S4135	0.16	0.55	0.548507
S4134	0.03	0.58	0.49791
S4133	0.32	0.57	0.515075
S4131	0.57	0.57	0.515075
S4130	0.19	0.55	0.548507
S4129	0.29	0.56	0.53194
S4128	0.19	0.56	0.53194
S4127	0.32	0.55	0.548507
S4126	0.56	0.56	0.53194
S4125	0.44	0.55	0.548507
S4124	0.16	0.55	0.548507
S4123	0.2	0.55	0.548507
S4122	-0.09	0.57	0.515075
S4120	-0.07	0.57	0.515075
S4119	0.32	0.56	0.53194
S4118	0.46	0.56	0.53194
S4117	0.33	0.57	0.515075
S4116	0.7	0.55	0.548507
S4114	0.31	0.57	0.515075
S4113	0.33	0.57	0.515075
S4112	0.28	0.56	0.53194
S4111	-0.1	0.57	0.515075
S4109	0.05	0.55	0.548507
S4107	0.34	0.57	0.515075
S4106	0.05	0.57	0.515075
S4105	0.65	0.56	0.53194
S4104	0.38	0.56	0.53194
S4103	0.1	0.56	0.53194
S4102	0.78	0.56	0.53194
S4101	0.38	0.57	0.515075
S4100	1.05	0.58	0.49791
S4099	0.41	0.56	0.53194
S4098	0.49	0.57	0.515075
S4097	0.15	0.56	0.53194
S4096	0.79	0.56	0.53194
S4095	0.38	0.56	0.53194
S4094	0.8	0.56	0.53194
S4093	0.8	0.55	0.548507
S4092	0.26	0.56	0.53194
S4091	0.65	0.56	0.53194
S4089	0.65	0.55	0.548507
S4088	0.5	0.56	0.53194
S4086	0.92	0.57	0.515075
S4085	0.79	0.56	0.53194
S4084	0.92	0.56	0.53194
S4083	1.07	0.57	0.515075
S4082	1.06	0.57	0.515075
S4079	0.91	0.56	0.53194
S4078	0.53	0.57	0.515075
S4077	0.51	0.57	0.515075
S4076	0.81	0.56	0.53194
S4075	0.93	0.55	0.548507
S4074	0.39	0.56	0.53194
S4073	0.91	0.55	0.548507
S4072	0.41	0.56	0.53194
S4071	0.79	0.56	0.53194
S4070	1.06	0.57	0.515075
S4069	0.93	0.57	0.515075
S4068	0.64	0.55	0.548507
S4067	0.41	0.57	0.515075
S4066	0.65	0.57	0.515075
S4065	0.65	0.57	0.515075
S4064	0.79	0.55	0.548507
S4063	0.37	0.58	0.49791
S4061	0.9	0.55	0.548507
S4060	0.64	0.56	0.53194
S4059	0.94	0.56	0.53194
S4058	1.2	0.56	0.53194
S4056	0.27	0.55	0.548507
S4055	0.78	0.57	0.515075
S4054	0.5	0.57	0.515075
S4053	0.12	0.57	0.515075
S4052	1.05	0.56	0.53194
S4050	0.63	0.55	0.548507
S4047	0.8	0.55	0.548507
S4046	0.64	0.57	0.515075
S4045	0.78	0.57	0.515075
S4044	0.53	0.56	0.53194
S4043	0.51	0.57	0.515075
S4042	0.64	0.57	0.515075
S4041	0.79	0.57	0.515075
S4040	0.79	0.58	0.49791
S4039	1.33	0.56	0.53194
S4038	0.57	0.56	0.53194
S4037	1.18	0.56	0.53194
S4036	0.92	0.58	0.49791
S4035	0.64	0.57	0.515075
S4034	0.66	0.55	0.548507
S4033	1.22	0.56	0.53194
S4032	1.2	0.55	0.548507
S4031	0.68	0.57	0.515075
S4030	1.21	0.56	0.53194
S4029	0.68	0.57	0.515075
S4028	1.08	0.55	0.548507
S4027	1.21	0.56	0.53194
S4026	1.04	0.55	0.548507
S4025	0.92	0.57	0.515075
S4024	0.95	0.55	0.548507
S4023	1.21	0.56	0.53194
S4022	0.82	0.57	0.515075
S4021	0.53	0.57	0.515075
S4020	1.06	0.55	0.548507
S4019	0.54	0.56	0.53194
S4018	0.55	0.57	0.515075
S4017	0.96	0.35	0.817164
S4016	0.79	0.56	0.53194
S4015	1.06	0.56	0.53194
S4014	1.08	0.55	0.548507
S4013	1.19	0.55	0.548507
S4012	1.07	0.57	0.515075
S4011	1.07	0.58	0.49791
S4010	1.34	0.57	0.515075
S4009	1.2	0.56	0.53194
S4008	0.94	0.57	0.515075
S4007	1.35	0.55	0.548507
S4006	1.51	0.57	0.515075
S4005	1.07	0.57	0.515075
S4004	0.94	0.58	0.49791
S4003	1.34	0.56	0.53194
S4002	1.64	0.57	0.515075
S4001	1.34	0.55	0.548507
S3315	-0.53	0.57	0.515075
S3314	-0.39	0.57	0.515075
S3313	-0.55	0.56	0.53194
S3312	-0.25	0.57	0.515075
S3310	-0.83	0.56	0.53194
S3309	0.29	0.58	0.49791
S3308	-0.77	0.56	0.53194
S3307	-0.54	0.57	0.515075
S3306	0.01	0.57	0.515075
S3305	-0.38	0.56	0.53194
S3304	-0.54	0.57	0.515075
S3303	-0.61	0.55	0.548507
S3302	-0.65	0.57	0.515075
S3301	-1.1	0.59	0.480448
S3300	-0.27	0.57	0.515075
S3299	-0.39	0.55	0.548507
S3298	-0.36	0.58	0.49791
S3297	-0.12	0.56	0.53194
S3296	0.15	0.57	0.515075
S3295	-0.25	0.55	0.548507
S3294	-0.67	0.58	0.49791
S3293	-0.27	0.57	0.515075
S3292	0.03	0.58	0.49791
S3291	-0.78	0.56	0.53194
S3290	-0.63	0.56	0.53194
S3289	-0.55	0.57	0.515075
S3288	-0.67	0.57	0.515075
S3287	-0.67	0.56	0.53194
S3286	-0.83	0.57	0.515075
S3285	-0.65	0.56	0.53194
S3284	-0.39	0.57	0.515075
S3283	0.02	0.55	0.548507
S3282	-0.65	0.55	0.548507
S3281	-0.53	0.57	0.515075
S3280	-0.24	0.56	0.53194
S3279	-0.49	0.56	0.53194
S3278	0	0.57	0.515075
S3277	-0.65	0.57	0.515075
S3276	-0.12	0.55	0.548507
S3275	-0.49	0.56	0.53194
S3274	-0.68	0.57	0.515075
S3273	-0.52	0.56	0.53194
S3272	0.01	0.56	0.53194
S3271	-0.36	0.55	0.548507
S3270	-0.82	0.58	0.49791
S3269	0.01	0.58	0.49791
S3268	-0.4	0.56	0.53194
S3267	-0.38	0.57	0.515075
S3266	-0.24	0.57	0.515075
S3265	0.14	0.58	0.49791
S3264	-0.53	0.56	0.53194
S3263	-0.37	0.55	0.548507
S3262	-0.94	0.58	0.49791
S3261	-0.67	0.57	0.515075
S3260	-0.79	0.57	0.515075
S3259	-0.95	0.57	0.515075
S3258	-0.53	0.56	0.53194
S3257	-0.67	0.57	0.515075
S3256	-0.68	0.56	0.53194
S3255	0.03	0.56	0.53194
S3254	-0.48	0.54	0.564776
S3253	-0.4	0.56	0.53194
S3252	-0.27	0.56	0.53194
S3251	-0.41	0.56	0.53194
S3250	-0.67	0.56	0.53194
S3249	-0.65	0.55	0.548507
S3248	-0.67	0.56	0.53194
S3247	-0.95	0.58	0.49791
S3246	-0.67	0.56	0.53194
S3245	-0.53	0.57	0.515075
S3244	-0.76	0.56	0.53194
S3243	-0.24	0.56	0.53194
S3242	-0.55	0.57	0.515075
S3241	-0.12	0.57	0.515075
S3240	-0.38	0.55	0.548507
S3239	-0.35	0.58	0.49791
S3238	-0.54	0.56	0.53194
S3237	-0.39	0.57	0.515075
S3236	-0.82	0.58	0.49791
S3235	-0.36	0.56	0.53194
S3234	-0.67	0.56	0.53194
S3233	-0.48	0.56	0.53194
S3232	-0.61	0.56	0.53194
S3231	-0.94	0.59	0.480448
Del_Cid	0.14	0.29	0.874478
S3230	-0.02	0.56	0.53194
S3229	-0.28	0.57	0.515075
S3228	-0.42	0.56	0.53194
S3227	-0.4	0.56	0.53194
S3226	0.16	0.59	0.480448
S3225	-0.42	0.56	0.53194
S3224	-0.69	0.57	0.515075
S3223	-0.14	0.56	0.53194
S3222	-0.7	0.58	0.49791
S3221	-0.55	0.56	0.53194
S3220	-0.42	0.58	0.49791
S3219	-0.57	0.56	0.53194
S3218	-0.7	0.56	0.53194
S3217	-0.67	0.56	0.53194
S3216	-0.39	0.56	0.53194
S3215	-0.29	0.56	0.53194
S3214	-0.54	0.58	0.49791
S3213	-0.44	0.58	0.49791
S3212	-0.14	0.56	0.53194
S3211	-0.83	0.56	0.53194
S3210	-0.42	0.57	0.515075
S3209	-0.7	0.57	0.515075
S3208	-0.14	0.57	0.515075
S3207	-0.39	0.57	0.515075
S3206	-0.56	0.57	0.515075
S3205	-0.55	0.57	0.515075
S3204	-0.56	0.57	0.515075
S3203	-0.26	0.57	0.515075
S3202	-0.69	0.58	0.49791
S3201	-0.54	0.57	0.515075
S3200	-0.42	0.57	0.515075
S3199	-0.28	0.57	0.515075
S3198	-0.13	0.57	0.515075
S3197	-0.65	0.57	0.515075
S3196	-0.83	0.58	0.49791
S3195	-0.56	0.56	0.53194
S3194	-0.27	0.56	0.53194
S3193	-0.29	0.56	0.53194
S3192	-0.14	0.55	0.548507
S3191	-0.12	0.57	0.515075
S3190	-0.13	0.57	0.515075
S3189	-0.38	0.55	0.548507
S3188	-0.21	0.57	0.515075
S3187	0.32	0.56	0.53194
S3186	-0.09	0.54	0.564776
S3185	-0.08	0.56	0.53194
S3184	-0.08	0.56	0.53194
S3183	-0.49	0.57	0.515075
S3182	-0.22	0.57	0.515075
S3181	-0.08	0.57	0.515075
S3180	0.21	0.57	0.515075
S3179	0.08	0.56	0.53194
S3178	0.07	0.57	0.515075
S3177	0.06	0.56	0.53194
S3176	-0.36	0.56	0.53194
S3175	-0.34	0.57	0.515075
S3174	0.35	0.56	0.53194
S3173	-0.08	0.56	0.53194
S3172	0.2	0.57	0.515075
S3171	0.21	0.55	0.548507
S3170	-0.1	0.56	0.53194
S3169	0.32	0.56	0.53194
S3168	0.2	0.55	0.548507
S3167	-0.06	0.56	0.53194
S3166	-0.08	0.55	0.548507
S3165	0.05	0.55	0.548507
S3164	-0.2	0.55	0.548507
S3163	-0.22	0.57	0.515075
S3162	-0.18	0.56	0.53194
S3161	-0.07	0.56	0.53194
S3160	-0.21	0.55	0.548507
S3159	-0.22	0.57	0.515075
S3158	-0.07	0.57	0.515075
S3157	-0.22	0.56	0.53194
S3156	0.33	0.56	0.53194
S3155	0.46	0.57	0.515075
S3154	0.46	0.57	0.515075
S3153	0.08	0.55	0.548507
S3151	-0.18	0.55	0.548507
S3150	-0.48	0.57	0.515075
S3149	-0.33	0.56	0.53194
S3147	-0.45	0.56	0.53194
S3146	-0.19	0.57	0.515075
S3145	-0.33	0.57	0.515075
S3144	-0.09	0.5	0.626866
S3143	0.5	0.57	0.515075
S3142	0.07	0.57	0.515075
S3141	0.07	0.56	0.53194
S3140	-0.05	0.56	0.53194
S3139	0.22	0.58	0.49791
S3137	-0.16	0.55	0.548507
S3136	-0.32	0.56	0.53194
S3135	-0.05	0.57	0.515075
S3134	-0.33	0.56	0.53194
S3133	-0.46	0.55	0.548507
S3132	-0.05	0.57	0.515075
S3131	-0.35	0.56	0.53194
S3130	-0.61	0.57	0.515075
S3129	1.1	0.57	0.515075
S3127	0.94	0.57	0.515075
S3126	0.4	0.55	0.548507
S3125	0.54	0.57	0.515075
S3124	0.94	0.57	0.515075
S3123	0.13	0.56	0.53194
S3122	0.65	0.55	0.548507
S3121	0.66	0.57	0.515075
S3118	0.13	0.56	0.53194
S3117	0.26	0.57	0.515075
S3116	-0.14	0.59	0.480448
S3115	0.65	0.56	0.53194
S3112	0.27	0.56	0.53194
S3109	0.95	0.57	0.515075
S3108	0.4	0.58	0.49791
S3107	0	0.58	0.49791
S3106	0.68	0.57	0.515075
S3104	0.39	0.56	0.53194
S3103	0.78	0.56	0.53194
S3099	0.8	0.55	0.548507
S3098	0.39	0.58	0.49791
S3093	-0.02	0.59	0.480448
S3091	0.79	0.56	0.53194
S3090	0.66	0.57	0.515075
S3089	0.4	0.56	0.53194
S3088	0.57	0.55	0.548507
S3087	0.8	0.57	0.515075
S3085	0.54	0.57	0.515075
S3084	0.66	0.55	0.548507
S3083	0.53	0.56	0.53194
S3082	0.67	0.56	0.53194
S3081	0.26	0.55	0.548507
S3080	0.13	0.57	0.515075
S3079	0.66	0.57	0.515075
S3077	0.39	0.56	0.53194
S3076	0.25	0.55	0.548507
S3075	0.79	0.57	0.515075
S3073	0.95	0.57	0.515075
S3072	0.27	0.57	0.515075
S3071	0.39	0.57	0.515075
S3070	0.8	0.56	0.53194
S3069	0.95	0.56	0.53194
S3068	0.41	0.57	0.515075
S3067	0.51	0.55	0.548507
S3066	0.41	0.56	0.53194
S3065	0.28	0.55	0.548507
S3064	0	0.56	0.53194
S3063	0.15	0.56	0.53194
S3062	0.26	0.56	0.53194
S3061	0.39	0.57	0.515075
S3060	0.15	0.56	0.53194
S3059	0.13	0.55	0.548507
S3057	0.81	0.56	0.53194
S3056	1.1	0.56	0.53194
Ramillete	0.66	0.25	0.906716
S3055	0.38	0.57	0.515075
S3054	0.65	0.55	0.548507
S3053	0.65	0.57	0.515075
S3052	0.96	0.58	0.49791
S3051	0.28	0.56	0.53194
S3050	0.13	0.56	0.53194
S3048	0.96	0.58	0.49791
S3047	0.52	0.56	0.53194
S3045	0.25	0.56	0.53194
S3044	0.64	0.57	0.515075
S3042	0.53	0.56	0.53194
S3041	0.01	0.57	0.515075
S3040	0.11	0.57	0.515075
S3039	0.68	0.56	0.53194
S3037	0.65	0.56	0.53194
S3036	-0.16	0.55	0.548507
S3035	0.26	0.55	0.548507
S3034	0.52	0.56	0.53194
S3033	0.41	0.57	0.515075
S3032	0.66	0.56	0.53194
S3031	0.52	0.55	0.548507
S3030	0.26	0.57	0.515075
S3029	0.27	0.57	0.515075
S3028	0.29	0.54	0.564776
S3026	0.55	0.56	0.53194
S3025	0.53	0.56	0.53194
S3024	0.02	0.57	0.515075
S3023	0.53	0.56	0.53194
S3022	-0.15	0.56	0.53194
S3021	0.67	0.56	0.53194
S3020	0.95	0.57	0.515075
S3019	0.66	0.55	0.548507
S3018	0.64	0.56	0.53194
S3017	0.8	0.56	0.53194
S3016	0.37	0.54	0.564776
S3015	0.4	0.56	0.53194
S3014	0.52	0.55	0.548507
S3013	0.42	0.56	0.53194
S3012	0.25	0.56	0.53194
S3011	0.36	0.56	0.53194
S3010	0.81	0.56	0.53194
S3009	0.53	0.57	0.515075
S3008	0.25	0.56	0.53194
S3007	0.41	0.56	0.53194
S3006	0.27	0.56	0.53194
S3005	0.28	0.54	0.564776
S3004	0.66	0.56	0.53194
S3003	0.27	0.56	0.53194
S3002	0.53	0.56	0.53194
S3001	0.81	0.56	0.53194
S2541	0.75	0.55	0.548507
S2540	0.61	0.56	0.53194
S2539	0.34	0.57	0.515075
S2538	1.02	0.57	0.515075
S2537	0.34	0.58	0.49791
S2536	0.33	0.57	0.515075
S2535	0.63	0.57	0.515075
S2534	0.48	0.56	0.53194
S2533	0.48	0.56	0.53194
S2532	-0.04	0.57	0.515075
S2531	0.62	0.57	0.515075
S2530	0.49	0.55	0.548507
S2529	0.62	0.56	0.53194
S2528	0.19	0.57	0.515075
S2527	1.03	0.58	0.49791
S2526	0.34	0.55	0.548507
S2525	0.35	0.57	0.515075
S2524	0.6	0.57	0.515075
S2523	0.59	0.58	0.49791
S2522	0.47	0.55	0.548507
S2521	0.48	0.56	0.53194
S2520	0.46	0.56	0.53194
S2519	0.47	0.58	0.49791
S2518	0.23	0.57	0.515075
S2517	0.87	0.58	0.49791
S2516	0.2	0.57	0.515075
S2515	0.75	0.57	0.515075
S2514	1.01	0.58	0.49791
S2513	0.35	0.56	0.53194
S2512	0.35	0.55	0.548507
S2511	0.86	0.59	0.480448
S2510	1.02	0.58	0.49791
S2509	0.09	0.57	0.515075
S2508	1.18	0.58	0.49791
S2507	0.73	0.55	0.548507
S2506	0.74	0.56	0.53194
S2505	0.47	0.56	0.53194
S2504	0.75	0.57	0.515075
S2503	0.76	0.57	0.515075
S2502	0.75	0.56	0.53194
S2501	0.87	0.58	0.49791
S2500	0.49	0.56	0.53194
S2499	0.6	0.57	0.515075
S2498	0.76	0.57	0.515075
S2497	0.49	0.58	0.49791
S2496	0.34	0.57	0.515075
S2495	0.73	0.56	0.53194
S2494	0.72	0.56	0.53194
S2493	0.35	0.56	0.53194
S2492	0.58	0.56	0.53194
S2491	0.75	0.57	0.515075
S2490	0.49	0.56	0.53194
S2489	0.48	0.57	0.515075
S2488	1.03	0.58	0.49791
S2487	0.35	0.56	0.53194
S2486	0.46	0.55	0.548507
S2485	0.49	0.56	0.53194
S2484	1.18	0.56	0.53194
S2483	0.79	0.57	0.515075
S2482	1.07	0.58	0.49791
S2481	0.8	0.58	0.49791
S2480	0.82	0.58	0.49791
S2479	0.68	0.59	0.480448
S2478	0.67	0.6	0.462687
S2477	0.8	0.57	0.515075
S2476	0.81	0.58	0.49791
S2475	0.94	0.58	0.49791
S2474	0.83	0.59	0.480448
S2473	0.79	0.56	0.53194
S2472	1.06	0.57	0.515075
S2471	0.54	0.58	0.49791
S2470	0.25	0.59	0.480448
S2469	0.8	0.58	0.49791
S2468	0.79	0.58	0.49791
S2467	1.22	0.6	0.462687
S2466	0.93	0.58	0.49791
S2465	0.47	0.56	0.53194
S2464	0.17	0.56	0.53194
S2463	0.33	0.57	0.515075
S2462	-0.23	0.56	0.53194
S2461	-0.1	0.56	0.53194
S2460	0.07	0.55	0.548507
S2459	-0.07	0.56	0.53194
S2458	-0.07	0.55	0.548507
S2457	-0.09	0.56	0.53194
S2456	0.07	0.56	0.53194
S2454	-0.05	0.56	0.53194
S2453	0.05	0.57	0.515075
S2452	0.07	0.56	0.53194
S2451	0.58	0.57	0.515075
S2450	0.07	0.57	0.515075
S2449	0.07	0.56	0.53194
S2448	0.04	0.55	0.548507
S2447	-0.07	0.56	0.53194
S2445	0.06	0.57	0.515075
S2444	-0.22	0.57	0.515075
S2443	0.05	0.55	0.548507
S2442	-0.07	0.55	0.548507
S2441	-0.06	0.55	0.548507
S2440	0.06	0.54	0.564776
S2439	-0.37	0.56	0.53194
S2438	-0.23	0.57	0.515075
S2437	0.6	0.56	0.53194
S2436	0.59	0.58	0.49791
S2435	-0.25	0.57	0.515075
S2434	-0.08	0.55	0.548507
S2433	0.07	0.57	0.515075
S2432	-0.22	0.57	0.515075
S2431	0.06	0.56	0.53194
S2430	0.18	0.57	0.515075
S2429	0.06	0.57	0.515075
S2428	-0.06	0.56	0.53194
S2427	-0.19	0.57	0.515075
S2426	-0.08	0.57	0.515075
S2425	0.17	0.56	0.53194
S2424	0.19	0.56	0.53194
S2423	0.59	0.57	0.515075
S2422	0.59	0.57	0.515075
S2421	0.3	0.56	0.53194
S2420	0.31	0.57	0.515075
S2419	0.46	0.56	0.53194
S2418	0.05	0.57	0.515075
S2417	-0.08	0.56	0.53194
S2416	0.3	0.57	0.515075
S2415	0.17	0.56	0.53194
S2414	0.07	0.57	0.515075
S2413	-0.07	0.55	0.548507
S2411	-0.23	0.56	0.53194
S2410	-0.31	0.55	0.548507
S2409	0.31	0.56	0.53194
S2408	0.04	0.55	0.548507
S2407	0.31	0.56	0.53194
S2406	0.05	0.57	0.515075
S2405	0.21	0.57	0.515075
S2404	-0.06	0.56	0.53194
S2403	-0.21	0.55	0.548507
S2402	0.04	0.55	0.548507
S2401	0.33	0.57	0.515075
S2400	-0.2	0.54	0.564776
S2399	-0.07	0.56	0.53194
S2398	0.17	0.56	0.53194
S2397	0.06	0.55	0.548507
S2396	0.19	0.57	0.515075
S2393	0.3	0.57	0.515075
S2391	0.05	0.56	0.53194
S2389	0.06	0.55	0.548507
S2388	-0.52	0.56	0.53194
S2387	-0.22	0.56	0.53194
S2386	-0.24	0.57	0.515075
S2385	-0.22	0.57	0.515075
S2384	-0.06	0.54	0.564776
S2383	0.02	0.56	0.53194
S2382	0.44	0.55	0.548507
S2380	0.06	0.57	0.515075
S2379	0.2	0.56	0.53194
S2378	0.19	0.56	0.53194
S2375	0.06	0.55	0.548507
S2374	0.3	0.57	0.515075
S2372	-0.23	0.56	0.53194
S2371	-0.21	0.56	0.53194
S2370	0.17	0.55	0.548507
S2369	0.32	0.55	0.548507
S2368	0.33	0.56	0.53194
S2367	0.05	0.56	0.53194
S2366	0.18	0.55	0.548507
S2365	0.31	0.56	0.53194
S2364	0.32	0.57	0.515075
S2363	0.18	0.56	0.53194
S2362	0.33	0.58	0.49791
S2361	0.34	0.57	0.515075
S2360	0.07	0.57	0.515075
S2359	0.32	0.57	0.515075
S2358	-0.09	0.56	0.53194
S2357	0.59	0.57	0.515075
S2356	0.06	0.56	0.53194
S2355	0.06	0.57	0.515075
S2354	0.16	0.56	0.53194
S2353	0.47	0.56	0.53194
S2350	0.6	0.56	0.53194
S2349	0.33	0.57	0.515075
S2348	0.19	0.55	0.548507
S2347	0.44	0.57	0.515075
S2346	0.74	0.57	0.515075
S2345	0.06	0.56	0.53194
S2344	-0.33	0.59	0.480448
S2343	-0.16	0.58	0.49791
S2342	-0.31	0.55	0.548507
S2340	-0.19	0.57	0.515075
S2339	0.09	0.56	0.53194
S2338	-0.16	0.56	0.53194
S2337	0.09	0.56	0.53194
S2336	-0.05	0.56	0.53194
S2335	-0.17	0.57	0.515075
S2334	0.24	0.57	0.515075
S2333	-0.18	0.55	0.548507
S2332	0.74	0.35	0.817164
S2331	-0.16	0.56	0.53194
S2330	-0.33	0.57	0.515075
S2329	-0.16	0.55	0.548507
S2328	-0.41	0.56	0.53194
S2327	-0.17	0.56	0.53194
S2326	0.11	0.56	0.53194
S2325	0.03	0.5	0.626866
S2324	0.02	0.56	0.53194
S2323	0.09	0.58	0.49791
S2322	0.47	0.43	0.72403
S2320	0.51	0.57	0.515075
S2319	0.23	0.56	0.53194
S2318	0.02	0.51	0.611791
S2317	-0.45	0.56	0.53194
S2316	-0.29	0.56	0.53194
S2315	-0.44	0.55	0.548507
S2314	-0.31	0.56	0.53194
S2313	-0.01	0.56	0.53194
S2312	-0.02	0.56	0.53194
S2311	-0.14	0.56	0.53194
S2310	0.27	0.57	0.515075
S2309	-0.17	0.56	0.53194
S2308	0.1	0.56	0.53194
S2307	-0.29	0.57	0.515075
S2306	-0.42	0.56	0.53194
S2305	0.1	0.56	0.53194
S2304	-0.29	0.57	0.515075
S2303	-0.45	0.57	0.515075
S2302	-0.73	0.57	0.515075
S2301	-0.03	0.55	0.548507
S2300	-0.02	0.57	0.515075
S2299	0.4	0.57	0.515075
S2298	-0.46	0.57	0.515075
S2297	-0.71	0.56	0.53194
S2296	0.11	0.57	0.515075
S2295	-0.33	0.56	0.53194
S2294	-0.43	0.57	0.515075
S2293	-0.47	0.56	0.53194
S2292	-0.03	0.57	0.515075
S2291	-0.45	0.56	0.53194
S2289	-0.43	0.57	0.515075
S2288	-0.72	0.55	0.548507
S2287	-0.59	0.57	0.515075
S2286	-0.73	0.58	0.49791
S2285	0.1	0.57	0.515075
S2284	-0.45	0.56	0.53194
S2283	-0.42	0.56	0.53194
S2282	-0.27	0.57	0.515075
S2281	-0.44	0.56	0.53194
S2280	0.09	0.56	0.53194
S2279	0.37	0.56	0.53194
S2278	0.96	0.56	0.53194
S2277	0.94	0.55	0.548507
S2276	0.57	0.55	0.548507
S2275	0.57	0.55	0.548507
S2274	0.82	0.56	0.53194
S2273	0.16	0.56	0.53194
S2272	0.55	0.54	0.564776
S2271	0.55	0.55	0.548507
S2270	1.09	0.58	0.49791
S2269	0.41	0.43	0.72403
S2268	1.38	0.58	0.49791
S2267	0.66	0.56	0.53194
S2266	0.54	0.56	0.53194
S2265	1.25	0.56	0.53194
S2264	0.7	0.57	0.515075
S2263	0.94	0.57	0.515075
S2262	0.54	0.56	0.53194
S2261	-0.01	0.56	0.53194
S2260	0.32	0.57	0.515075
S2259	0.41	0.56	0.53194
S2258	0.43	0.56	0.53194
S2257	0.92	0.57	0.515075
S2256	0.56	0.56	0.53194
S2255	0.92	0.56	0.53194
S2254	0.52	0.54	0.564776
S2253	0.54	0.55	0.548507
S2252	0.8	0.56	0.53194
S2251	1.08	0.56	0.53194
S2250	0.29	0.56	0.53194
S2249	1.28	0.39	0.772985
S2248	0.56	0.57	0.515075
S2247	0.29	0.57	0.515075
S2246	0.29	0.56	0.53194
S2245	0.31	0.56	0.53194
S2244	0.8	0.56	0.53194
S2243	0.54	0.56	0.53194
S2242	0.14	0.55	0.548507
S2241	0.69	0.56	0.53194
S2240	0.55	0.55	0.548507
S2239	0.69	0.56	0.53194
S2238	0.41	0.57	0.515075
S2237	0.27	0.56	0.53194
S2236	0.68	0.54	0.564776
S2235	0	0.57	0.515075
S2234	0.41	0.56	0.53194
S2233	0.42	0.54	0.564776
S2232	0.16	0.56	0.53194
S2231	0.53	0.55	0.548507
S2230	0.79	0.56	0.53194
S2229	0.66	0.54	0.564776
S2228	0.53	0.56	0.53194
S2227	0.68	0.55	0.548507
S2226	0.78	0.55	0.548507
S2225	0.68	0.57	0.515075
S2224	0.68	0.57	0.515075
S2223	0.43	0.54	0.564776
S2222	0.82	0.56	0.53194
S2221	0.81	0.55	0.548507
S2220	0.52	0.55	0.548507
S2219	0.16	0.57	0.515075
S2218	0.28	0.56	0.53194
S2217	0.28	0.56	0.53194
S2216	0.15	0.56	0.53194
S2215	0.65	0.57	0.515075
S2214	0.3	0.56	0.53194
S2213	0.54	0.55	0.548507
S2212	0.83	0.56	0.53194
S2210	0.3	0.54	0.564776
S2209	0.67	0.55	0.548507
S2208	0.4	0.57	0.515075
S2207	0.68	0.54	0.564776
S2206	0.3	0.55	0.548507
S2205	0.16	0.55	0.548507
S2204	0.94	0.56	0.53194
S2203	0.42	0.57	0.515075
S2202	0.43	0.57	0.515075
S2201	0.39	0.56	0.53194
S2200	0.17	0.55	0.548507
S2199	0.55	0.54	0.564776
S2198	0.94	0.56	0.53194
S2197	0.42	0.56	0.53194
S2196	0.66	0.56	0.53194
S2195	0.66	0.56	0.53194
S2194	0.55	0.55	0.548507
S2193	0.48	0.55	0.548507
S2192	0.29	0.54	0.564776
S2191	0.29	0.55	0.548507
S2190	0.14	0.56	0.53194
S2188	0.42	0.56	0.53194
S2187	0.56	0.55	0.548507
S2186	0.56	0.56	0.53194
S2185	0.67	0.56	0.53194
S2184	0.82	0.57	0.515075
S2183	0.42	0.54	0.564776
S2182	0.42	0.56	0.53194
S2181	0.55	0.56	0.53194
S2180	0.4	0.56	0.53194
S2179	0.55	0.56	0.53194
S2178	0.13	0.57	0.515075
S2177	1.18	0.56	0.53194
S2176	1.04	0.55	0.548507
S2175	0.78	0.56	0.53194
S2174	1.07	0.56	0.53194
S2173	1.05	0.56	0.53194
S2172	1.19	0.56	0.53194
S2171	0.66	0.56	0.53194
S2170	0.91	0.56	0.53194
S2169	1.04	0.56	0.53194
S2168	1.33	0.55	0.548507
S2167	1.19	0.54	0.564776
S2166	1.06	0.55	0.548507
S2165	1.06	0.55	0.548507
S2164	1.19	0.57	0.515075
S2163	0.92	0.57	0.515075
S2162	0.69	0.57	0.515075
S2161	0.92	0.57	0.515075
S2160	1.03	0.55	0.548507
S2159	0.81	0.57	0.515075
S2158	1.18	0.55	0.548507
S2157	-0.01	0.59	0.480448
S2155	1.18	0.56	0.53194
S2154	1.05	0.55	0.548507
S2153	1.32	0.56	0.53194
S2152	0.66	0.56	0.53194
S2151	1.19	0.57	0.515075
S2150	0.54	0.56	0.53194
S2149	-0.01	0.59	0.480448
S2148	1.05	0.58	0.49791
S2147	1.06	0.57	0.515075
S2146	0.82	0.56	0.53194
S2145	0.93	0.57	0.515075
S2144	0.93	0.56	0.53194
S2143	1.48	0.56	0.53194
S2142	1.35	0.55	0.548507
S2141	1.07	0.56	0.53194
S2140	1.03	0.56	0.53194
S2139	1.34	0.57	0.515075
S2138	0.12	0.57	0.515075
S2137	1.19	0.55	0.548507
S2136	0.92	0.56	0.53194
S2135	1.31	0.55	0.548507
S2134	0.69	0.57	0.515075
S2133	0.91	0.56	0.53194
S2132	1.07	0.56	0.53194
S2131	1.18	0.57	0.515075
S2130	1.07	0.57	0.515075
S2129	1.2	0.56	0.53194
S2128	0.24	0.56	0.53194
S2127	-0.45	0.57	0.515075
S2126	-0.03	0.56	0.53194
S2124	-0.16	0.57	0.515075
S2123	-0.42	0.58	0.49791
S2121	-0.17	0.56	0.53194
S2120	-0.17	0.57	0.515075
S2119	-0.59	0.57	0.515075
S2118	-0.17	0.55	0.548507
S2117	-0.31	0.58	0.49791
S2115	-0.04	0.56	0.53194
S2114	-0.03	0.56	0.53194
S2113	-0.16	0.56	0.53194
S2112	0.09	0.56	0.53194
S2111	-0.18	0.55	0.548507
S2110	-0.02	0.55	0.548507
S2109	0.21	0.56	0.53194
S2108	-0.14	0.55	0.548507
S2107	-0.16	0.56	0.53194
S2106	-0.71	0.58	0.49791
S2105	-0.57	0.56	0.53194
S2104	-0.32	0.56	0.53194
S2103	-0.41	0.57	0.515075
S2101	-0.19	0.56	0.53194
S2100	-0.31	0.56	0.53194
S2099	0.21	0.57	0.515075
S2098	-0.15	0.56	0.53194
S2097	-0.3	0.55	0.548507
S2096	-0.04	0.55	0.548507
S2095	0.11	0.56	0.53194
S2093	-0.33	0.57	0.515075
S2092	-0.31	0.56	0.53194
S2091	-0.57	0.57	0.515075
S2090	0.11	0.57	0.515075
S2089	-0.33	0.55	0.548507
S2088	-0.15	0.56	0.53194
S2087	-0.15	0.56	0.53194
S2086	-0.03	0.55	0.548507
S2085	-0.32	0.56	0.53194
S2084	-0.15	0.55	0.548507
S2083	-0.17	0.56	0.53194
S2082	-0.58	0.56	0.53194
S2081	-0.18	0.55	0.548507
S2080	-0.55	0.57	0.515075
S2079	-0.14	0.56	0.53194
S2078	-0.28	0.55	0.548507
S2077	-0.28	0.56	0.53194
S2076	0.14	0.57	0.515075
S2075	-0.44	0.57	0.515075
S2074	-0.31	0.57	0.515075
S2073	-0.15	0.56	0.53194
S2072	-0.32	0.56	0.53194
S2071	-0.18	0.57	0.515075
S2070	0.1	0.57	0.515075
S2069	0.24	0.57	0.515075
S2068	0.38	0.56	0.53194
S2067	-0.01	0.56	0.53194
S2066	-0.3	0.57	0.515075
S2065	0.09	0.57	0.515075
S2064	-0.6	0.56	0.53194
S2063	-0.03	0.56	0.53194
S2062	-0.02	0.55	0.548507
S2061	-0.03	0.55	0.548507
S2060	-0.04	0.56	0.53194
S2059	-0.43	0.56	0.53194
S2058	0.64	0.56	0.53194
S2057	-0.46	0.57	0.515075
S2056	0.26	0.56	0.53194
S2055	-0.17	0.57	0.515075
S2054	0.27	0.56	0.53194
S2053	0.26	0.56	0.53194
S2052	0.23	0.56	0.53194
S2051	0.39	0.56	0.53194
S2050	-0.44	0.57	0.515075
S2049	0.36	0.56	0.53194
S2048	0.08	0.56	0.53194
S2047	0.26	0.56	0.53194
S2046	0.1	0.55	0.548507
S2045	0.37	0.56	0.53194
S2044	0.08	0.57	0.515075
S2043	-0.6	0.59	0.480448
S2042	0.37	0.56	0.53194
S2041	0.09	0.56	0.53194
S2040	0.23	0.57	0.515075
S2039	0.39	0.56	0.53194
S2038	0.27	0.57	0.515075
S2037	0.11	0.57	0.515075
S2036	-0.17	0.57	0.515075
S2035	-0.3	0.58	0.49791
S2034	0.02	0.57	0.515075
S2033	0.12	0.55	0.548507
S2032	0.01	0.56	0.53194
S2030	0.39	0.56	0.53194
S2029	0.25	0.56	0.53194
S2028	0.01	0.56	0.53194
S2027	0.13	0.55	0.548507
S2024	0.12	0.56	0.53194
S2023	0	0.56	0.53194
S2022	-0.01	0.58	0.49791
S2018	0.14	0.55	0.548507
S2017	0.13	0.58	0.49791
S2016	0.53	0.57	0.515075
S2015	-0.01	0.55	0.548507
S2014	0.01	0.56	0.53194
S2013	0.27	0.57	0.515075
S2012	0.13	0.55	0.548507
S2011	0.27	0.56	0.53194
S2009	0.25	0.56	0.53194
S2008	0	0.56	0.53194
S2007	-0.29	0.58	0.49791
S2006	-0.01	0.57	0.515075
S2005	0.11	0.55	0.548507
S2004	0.1	0.55	0.548507
S2003	0.52	0.56	0.53194
S1553	-0.15	0.57	0.515075
S1552	-0.14	0.57	0.515075
S1551	-0.02	0.57	0.515075
S1550	0.12	0.56	0.53194
S1549	0.8	0.56	0.53194
S1548	0.65	0.57	0.515075
S1547	0.39	0.55	0.548507
S1546	0.16	0.56	0.53194
S1545	-0.15	0.55	0.548507
S1544	0.01	0.55	0.548507
S1543	-0.05	0.58	0.49791
S1542	0.62	0.55	0.548507
S1541	0.22	0.55	0.548507
S1540	0.22	0.56	0.53194
S1539	0.33	0.55	0.548507
S1538	0.33	0.57	0.515075
S1537	0.36	0.56	0.53194
S1536	0.24	0.56	0.53194
S1535	0.37	0.56	0.53194
S1534	0.05	0.57	0.515075
S1533	-0.18	0.58	0.49791
S1532	0.2	0.56	0.53194
S1531	0.48	0.55	0.548507
S1530	0.49	0.57	0.515075
S1529	0.22	0.55	0.548507
S1528	0.22	0.58	0.49791
S1527	0.23	0.57	0.515075
S1526	0.22	0.56	0.53194
S1525	0.08	0.56	0.53194
S1524	0.59	0.56	0.53194
S1523	-0.2	0.55	0.548507
S1522	-0.06	0.56	0.53194
S1521	0.34	0.57	0.515075
S1520	0.33	0.56	0.53194
S1519	0.46	0.55	0.548507
S1518	0.49	0.55	0.548507
S1517	0.49	0.55	0.548507
S1516	0.22	0.56	0.53194
S1515	0.05	0.57	0.515075
S1514	0.34	0.56	0.53194
S1513	0.07	0.57	0.515075
S1512	-0.04	0.56	0.53194
S1511	-0.06	0.57	0.515075
S1510	-0.07	0.56	0.53194
S1509	-0.04	0.56	0.53194
S1508	0.47	0.57	0.515075
S1507	-0.22	0.57	0.515075
S1506	0.47	0.55	0.548507
S1505	0.21	0.57	0.515075
S1504	0.1	0.57	0.515075
S1503	0.86	0.57	0.515075
S1502	0.25	0.56	0.53194
S1501	0.36	0.56	0.53194
S1500	0.1	0.55	0.548507
S1499	0.18	0.57	0.515075
S1498	0.76	0.54	0.564776
S1497	-0.04	0.56	0.53194
S1496	0.06	0.56	0.53194
S1495	0.75	0.57	0.515075
S1494	0.1	0.55	0.548507
S1493	0.47	0.57	0.515075
S1492	0.74	0.57	0.515075
S1491	0.2	0.57	0.515075
S1490	-0.64	0.56	0.53194
S1489	-1.07	0.56	0.53194
S1488	-1.35	0.58	0.49791
S1487	-0.5	0.57	0.515075
S1486	-0.92	0.56	0.53194
S1485	-0.77	0.56	0.53194
S1484	-0.76	0.57	0.515075
S1483	-1.2	0.57	0.515075
S1482	-0.94	0.56	0.53194
S1481	-1.22	0.57	0.515075
S1479	-1.2	0.59	0.480448
S1478	-0.78	0.55	0.548507
S1477	-0.78	0.56	0.53194
S1476	-0.5	0.56	0.53194
S1475	-1.03	0.56	0.53194
S1474	-0.93	0.57	0.515075
S1473	-0.77	0.57	0.515075
S1472	-0.92	0.57	0.515075
S1471	-1.18	0.56	0.53194
S1470	-1.53	0.57	0.515075
S1469	-1.2	0.58	0.49791
S1468	-1.18	0.56	0.53194
S1467	-0.94	0.58	0.49791
S1466	-1.22	0.57	0.515075
S1465	-0.94	0.57	0.515075
S1464	-0.86	0.55	0.548507
S1463	-0.24	0.57	0.515075
S1462	-1.02	0.56	0.53194
S1461	-0.39	0.56	0.53194
S1460	-0.89	0.56	0.53194
S1459	-0.21	0.57	0.515075
S1458	-0.94	0.57	0.515075
S1457	-0.78	0.58	0.49791
S1456	-1.56	0.59	0.480448
S1455	-1.54	0.56	0.53194
S1454	-0.91	0.57	0.515075
S1453	-0.93	0.56	0.53194
S1452	-1.21	0.58	0.49791
S1451	-1.06	0.57	0.515075
S1450	-1.34	0.58	0.49791
S1449	-0.79	0.56	0.53194
S1448	-0.76	0.55	0.548507
S1447	-0.77	0.55	0.548507
S1446	-1.21	0.55	0.548507
S1445	-1.08	0.57	0.515075
S1444	-1.22	0.57	0.515075
S1443	-1.02	0.57	0.515075
S1442	-1.51	0.59	0.480448
S1441	-1.34	0.57	0.515075
S1440	-1.35	0.57	0.515075
S1438	0.12	0.56	0.53194
S1437	0.35	0.56	0.53194
S1436	0.39	0.56	0.53194
S1435	0.12	0.57	0.515075
S1434	-0.02	0.58	0.49791
S1433	0.24	0.56	0.53194
S1431	0.23	0.56	0.53194
S1430	0.92	0.56	0.53194
S1429	-0.02	0.58	0.49791
S1428	-0.03	0.57	0.515075
S1427	0.13	0.56	0.53194
S1426	-0.16	0.59	0.480448
S1425	0.1	0.57	0.515075
S1424	0.25	0.57	0.515075
S1423	0.51	0.56	0.53194
S1422	-0.52	0.56	0.53194
S1421	-0.32	0.56	0.53194
S1420	-0.33	0.56	0.53194
S1419	-0.32	0.57	0.515075
S1418	-0.23	0.55	0.548507
S1417	-0.22	0.55	0.548507
S1416	-0.21	0.56	0.53194
S1415	-0.94	0.58	0.49791
S1414	-0.34	0.55	0.548507
S1413	-0.49	0.56	0.53194
S1412	-0.36	0.56	0.53194
S1411	-0.47	0.57	0.515075
S1410	-0.65	0.56	0.53194
S1409	-0.19	0.57	0.515075
S1408	-0.33	0.57	0.515075
S1407	-0.2	0.56	0.53194
S1406	0.05	0.55	0.548507
S1405	0.06	0.56	0.53194
S1404	0.03	0.57	0.515075
S1403	-0.06	0.56	0.53194
S1401	-0.48	0.57	0.515075
S1400	-0.51	0.59	0.480448
S1399	-0.35	0.55	0.548507
S1397	-0.36	0.56	0.53194
S1396	0.07	0.56	0.53194
S1395	-0.22	0.57	0.515075
S1394	-0.33	0.56	0.53194
S1393	0.2	0.56	0.53194
S1392	-0.08	0.54	0.564776
S1391	-0.19	0.56	0.53194
S1390	-0.06	0.56	0.53194
S1389	-0.1	0.57	0.515075
S1388	-0.07	0.56	0.53194
S1387	0.08	0.56	0.53194
S1386	-0.18	0.55	0.548507
S1385	-0.51	0.57	0.515075
S1384	-0.06	0.56	0.53194
S1383	-0.08	0.54	0.564776
S1382	0.05	0.57	0.515075
S1381	-0.21	0.56	0.53194
S1380	-0.32	0.55	0.548507
S1379	0.05	0.55	0.548507
S1378	-0.08	0.56	0.53194
S1377	-0.34	0.56	0.53194
S1376	-0.5	0.56	0.53194
S1375	-0.09	0.56	0.53194
S1374	-0.46	0.56	0.53194
S1373	-0.18	0.54	0.564776
S1372	-0.33	0.57	0.515075
S1371	-0.48	0.57	0.515075
S1370	0.57	0.55	0.548507
S1369	0.39	0.56	0.53194
S1368	0.65	0.56	0.53194
S1367	1.09	0.56	0.53194
S1366	1.36	0.58	0.49791
S1365	1.19	0.55	0.548507
S1364	1.36	0.57	0.515075
S1363	0.78	0.56	0.53194
S1362	1.07	0.56	0.53194
S1361	0.92	0.54	0.564776
S1360	0.55	0.53	0.580746
S1359	0.69	0.57	0.515075
S1358	0.67	0.56	0.53194
S1357	0.41	0.57	0.515075
S1356	0.67	0.55	0.548507
S1355	1.08	0.54	0.564776
S1354	0.82	0.55	0.548507
S1353	1.2	0.56	0.53194
S1352	1.06	0.56	0.53194
S1351	1.2	0.57	0.515075
S1350	0.8	0.56	0.53194
S1349	0.79	0.56	0.53194
S1348	0.91	0.56	0.53194
S1347	0.93	0.57	0.515075
S1346	0.91	0.56	0.53194
S1345	0.66	0.56	0.53194
S1344	0.67	0.57	0.515075
S1343	0.12	0.58	0.49791
S1342	0.93	0.55	0.548507
S1341	0.91	0.57	0.515075
S1340	1.32	0.56	0.53194
S1339	1.35	0.57	0.515075
S1338	1.2	0.55	0.548507
S1337	0.69	0.57	0.515075
S1336	1.04	0.56	0.53194
S1335	0.79	0.56	0.53194
S1334	0.91	0.56	0.53194
S1333	0.92	0.56	0.53194
S1332	0.82	0.55	0.548507
S1331	1.04	0.55	0.548507
S1330	0.38	0.56	0.53194
S1329	0.67	0.57	0.515075
S1328	0.55	0.55	0.548507
S1327	0.54	0.57	0.515075
S1326	0.67	0.56	0.53194
S1325	0.14	0.55	0.548507
S1324	0.55	0.55	0.548507
S1323	0.95	0.55	0.548507
S1322	0.81	0.57	0.515075
S1321	0.81	0.57	0.515075
S1320	0.94	0.55	0.548507
S1319	0.66	0.56	0.53194
S1318	0.66	0.56	0.53194
S1317	0.56	0.55	0.548507
S1316	0.29	0.57	0.515075
S1315	0	0.57	0.515075
S1314	0.52	0.56	0.53194
S1313	0.4	0.56	0.53194
S1312	0.42	0.56	0.53194
S1311	0.55	0.55	0.548507
S1310	0.54	0.55	0.548507
S1309	0.78	0.57	0.515075
S1308	0.66	0.56	0.53194
S1307	1.07	0.56	0.53194
S1306	1.37	0.57	0.515075
S1305	0.66	0.55	0.548507
S1304	-0.02	0.59	0.480448
S1303	0.42	0.56	0.53194
S1302	-0.01	0.56	0.53194
S1301	0.81	0.56	0.53194
S1300	0.53	0.57	0.515075
S1299	0.55	0.56	0.53194
S1298	1.09	0.55	0.548507
S1297	0.51	0.56	0.53194
S1296	0.79	0.56	0.53194
S1295	1.09	0.57	0.515075
S1294	1.08	0.57	0.515075
S1293	1.09	0.57	0.515075
S1292	0.57	0.56	0.53194
S1291	0.13	0.58	0.49791
S1290	0.16	0.56	0.53194
S1289	0.3	0.56	0.53194
S1288	0.28	0.57	0.515075
S1287	0.15	0.56	0.53194
S1286	-0.15	0.57	0.515075
S1285	0.67	0.56	0.53194
S1284	0.42	0.57	0.515075
S1283	0.79	0.56	0.53194
S1282	0.66	0.57	0.515075
S1281	0.41	0.59	0.480448
S1280	0.56	0.56	0.53194
S1279	0.28	0.55	0.548507
S1278	0.52	0.57	0.515075
S1277	0.53	0.54	0.564776
S1276	0.53	0.57	0.515075
S1275	0.16	0.54	0.564776
S1274	0.55	0.56	0.53194
S1273	0.41	0.55	0.548507
S1272	0.01	0.57	0.515075
S1271	0.16	0.57	0.515075
S1270	0.66	0.56	0.53194
S1269	1.08	0.57	0.515075
S1268	-0.32	0.59	0.480448
S1267	0.53	0.56	0.53194
S1266	1.07	0.55	0.548507
S1265	1.23	0.56	0.53194
S1264	0.79	0.57	0.515075
S1263	0.55	0.56	0.53194
S1262	0.27	0.56	0.53194
S1261	-0.01	0.57	0.515075
S1260	-0.16	0.58	0.49791
S1259	0.26	0.55	0.548507
S1258	0.4	0.55	0.548507
S1257	0.8	0.56	0.53194
S1256	0.38	0.57	0.515075
S1255	0.92	0.57	0.515075
S1254	0.37	0.57	0.515075
S1253	0.65	0.56	0.53194
S1252	0.26	0.55	0.548507
S1251	0.64	0.55	0.548507
S1250	0.51	0.56	0.53194
S1249	0.12	0.57	0.515075
S1248	0.5	0.56	0.53194
S1247	0.78	0.56	0.53194
S1246	0.4	0.56	0.53194
S1245	0.53	0.56	0.53194
S1244	0.52	0.56	0.53194
S1243	0.38	0.55	0.548507
S1242	0.4	0.57	0.515075
S1241	0.61	0.56	0.53194
S1240	0.24	0.55	0.548507
S1239	0.23	0.56	0.53194
S1238	0.11	0.56	0.53194
S1237	0.66	0.56	0.53194
S1236	0.24	0.57	0.515075
S1235	0.12	0.57	0.515075
S1234	0.5	0.55	0.548507
S1233	0.5	0.57	0.515075
S1232	0.65	0.56	0.53194
S1231	0.38	0.55	0.548507
S1230	0.48	0.56	0.53194
S1229	0.51	0.56	0.53194
S1228	0.51	0.57	0.515075
S1227	0.38	0.57	0.515075
S1226	0.63	0.56	0.53194
S1225	0.26	0.56	0.53194
S1224	0.24	0.58	0.49791
S1223	0.4	0.57	0.515075
S1222	0.49	0.57	0.515075
S1221	0.5	0.56	0.53194
S1220	0.51	0.56	0.53194
S1219	0.46	0.57	0.515075
S1218	-0.02	0.58	0.49791
S1217	0.38	0.55	0.548507
S1216	0.38	0.55	0.548507
S1215	0.66	0.55	0.548507
S1214	0.26	0.57	0.515075
S1213	0.25	0.55	0.548507
S1212	0.23	0.57	0.515075
S1211	0.11	0.55	0.548507
S1210	0.5	0.56	0.53194
S1209	0.4	0.56	0.53194
S1208	0.61	0.56	0.53194
S1207	0.92	0.57	0.515075
S1206	0.53	0.55	0.548507
S1205	0.51	0.56	0.53194
S1204	0.22	0.58	0.49791
S1203	0.23	0.56	0.53194
S1202	0.4	0.56	0.53194
S1201	0.63	0.55	0.548507
S1200	0.26	0.56	0.53194
S1199	0.78	0.55	0.548507
S1198	0.13	0.58	0.49791
S1197	0.52	0.58	0.49791
S1196	0.25	0.57	0.515075
S1195	0.25	0.54	0.564776
S1194	0.66	0.56	0.53194
S1193	0.55	0.57	0.515075
S1192	0.23	0.57	0.515075
S1191	-0.01	0.55	0.548507
S1190	0.12	0.56	0.53194
S1189	0.1	0.55	0.548507
S1188	0.52	0.55	0.548507
S1187	0.53	0.58	0.49791
S1186	0.79	0.57	0.515075
S1185	0.5	0.56	0.53194
S1184	0.65	0.58	0.49791
S1183	0.5	0.57	0.515075
S1181	0.52	0.57	0.515075
S1180	0.54	0.55	0.548507
S1179	0.11	0.55	0.548507
S1178	0.15	0.56	0.53194
S1177	0.08	0.55	0.548507
S1176	0.13	0.57	0.515075
S1175	0.04	0.56	0.53194
S1174	-0.61	0.59	0.480448
S1173	0.25	0.56	0.53194
S1172	0.37	0.56	0.53194
S1171	0.4	0.55	0.548507
S1170	0.95	0.57	0.515075
S1169	0.64	0.57	0.515075
S1168	0.94	0.57	0.515075
S1167	0.41	0.57	0.515075
S1166	0.52	0.58	0.49791
S1165	0.08	0.55	0.548507
S1164	0.3	0.57	0.515075
S1163	0.41	0.56	0.53194
S1162	0.28	0.56	0.53194
S1161	-0.31	0.56	0.53194
S1160	0.53	0.56	0.53194
S1159	0.14	0.57	0.515075
S1158	0.15	0.58	0.49791
S1157	0.8	0.59	0.480448
S1156	0.5	0.56	0.53194
S1155	0.79	0.58	0.49791
S1154	0.65	0.55	0.548507
S1153	0.81	0.58	0.49791
S1152	0.25	0.58	0.49791
S1151	0.38	0.57	0.515075
S1150	0.52	0.56	0.53194
S1149	-0.03	0.58	0.49791
S1148	-0.3	0.58	0.49791
S1147	-0.01	0.55	0.548507
S1146	0.39	0.57	0.515075
S1145	0.37	0.57	0.515075
S1144	0.81	0.56	0.53194
S1143	0.66	0.57	0.515075
S1142	0.92	0.59	0.480448
S1141	0.5	0.58	0.49791
S1140	0.52	0.56	0.53194
S1139	0.51	0.55	0.548507
S1138	0.65	0.57	0.515075
S1137	0.53	0.56	0.53194
S1136	0.25	0.56	0.53194
S1135	0.13	0.57	0.515075
S1134	-0.17	0.57	0.515075
S1133	0.1	0.57	0.515075
S1132	0.24	0.56	0.53194
S1131	0	0.56	0.53194
S1130	0.25	0.56	0.53194
S1129	0.51	0.56	0.53194
S1128	0.37	0.57	0.515075
S1127	0.64	0.55	0.548507
S1126	0.37	0.56	0.53194
S1125	0.29	0.52	0.596418
S1124	0.14	0.56	0.53194
S1123	0.14	0.56	0.53194
S1122	0.68	0.56	0.53194
S1121	-0.55	0.55	0.548507
S1120	-0.27	0.57	0.515075
S1119	-0.14	0.57	0.515075
S1118	-0.1	0.55	0.548507
S1117	-0.13	0.57	0.515075
S1116	0.14	0.55	0.548507
S1115	0	0.56	0.53194
S1114	0.53	0.56	0.53194
S1113	0.41	0.57	0.515075
S1112	0.14	0.55	0.548507
S1111	0.7	0.56	0.53194
S1110	0	0.55	0.548507
S1109	0.14	0.56	0.53194
S1108	0.14	0.55	0.548507
S1107	0.28	0.55	0.548507
S1106	-0.25	0.56	0.53194
S1105	-0.4	0.58	0.49791
S1104	0.13	0.57	0.515075
S1103	0	0.56	0.53194
S1102	0.01	0.56	0.53194
S1101	0.26	0.56	0.53194
S1100	0.82	0.56	0.53194
S1099	0.54	0.57	0.515075
S1098	0.81	0.57	0.515075
S1097	0.14	0.53	0.580746
S1096	0.28	0.55	0.548507
S1095	0.01	0.56	0.53194
S1094	-0.27	0.56	0.53194
S1093	-0.1	0.55	0.548507
S1092	-0.13	0.56	0.53194
S1091	-0.27	0.57	0.515075
S1090	-0.26	0.56	0.53194
S1089	-0.11	0.56	0.53194
S1088	-0.09	0.55	0.548507
S1087	-0.15	0.56	0.53194
S1086	0.15	0.56	0.53194
S1085	0.55	0.57	0.515075
S1084	0.4	0.56	0.53194
S1083	0.16	0.57	0.515075
S1082	0.55	0.57	0.515075
S1081	0.03	0.56	0.53194
S1080	0.03	0.56	0.53194
S1079	-0.01	0.57	0.515075
S1078	-0.4	0.55	0.548507
S1077	0.03	0.56	0.53194
S1076	0.3	0.56	0.53194
S1075	0.15	0.55	0.548507
S1074	0.03	0.54	0.564776
S1073	0.25	0.56	0.53194
S1072	0.15	0.57	0.515075
S1071	0.14	0.54	0.564776
S1070	0.01	0.56	0.53194
S1069	0.02	0.58	0.49791
S1068	-0.36	0.55	0.548507
S1067	0.01	0.56	0.53194
S1066	-0.12	0.57	0.515075
S1065	-0.41	0.56	0.53194
S1064	-0.25	0.55	0.548507
S1063	-0.01	0.55	0.548507
S1062	-0.1	0.55	0.548507
S1061	0.14	0.55	0.548507
S1060	-0.09	0.56	0.53194
S1059	0.68	0.56	0.53194
S1058	0.55	0.55	0.548507
S1057	0.42	0.55	0.548507
S1056	0.01	0.54	0.564776
S1055	0.41	0.56	0.53194
S1054	0.02	0.55	0.548507
S1053	-0.41	0.57	0.515075
S1052	-0.26	0.56	0.53194
S1051	-0.39	0.56	0.53194
S1050	-0.4	0.57	0.515075
S1049	-0.12	0.56	0.53194
S1048	-0.4	0.57	0.515075
S1047	0.68	0.57	0.515075
S1046	-0.28	0.57	0.515075
S1045	0.29	0.56	0.53194
S1044	0.4	0.55	0.548507
S1043	0.25	0.56	0.53194
S1042	0.43	0.56	0.53194
S1041	0.85	0.57	0.515075
S1040	0.02	0.56	0.53194
S1039	0.03	0.55	0.548507
S1038	0.17	0.55	0.548507
S1037	0.02	0.56	0.53194
S1036	-0.28	0.56	0.53194
S1035	-0.41	0.55	0.548507
S1034	0.15	0.55	0.548507
S1033	0.42	0.55	0.548507
S1032	-0.01	0.57	0.515075
S1031	0.31	0.59	0.480448
S1030	0.26	0.56	0.53194
S1029	-0.23	0.58	0.49791
S1028	-0.09	0.56	0.53194
S1027	-0.26	0.56	0.53194
S1026	0.53	0.56	0.53194
S1025	-0.1	0.57	0.515075
S1024	0	0.56	0.53194
S1023	-0.13	0.56	0.53194
S1022	-0.42	0.57	0.515075
S1021	-0.26	0.54	0.564776
S1020	-0.12	0.56	0.53194
S1019	-0.41	0.57	0.515075
S1018	-0.12	0.56	0.53194
S1017	-0.25	0.58	0.49791
S1016	-0.27	0.57	0.515075
S1015	-0.26	0.56	0.53194
S1014	-0.39	0.56	0.53194
S1013	0.29	0.56	0.53194
S1012	-0.25	0.58	0.49791
S1011	-0.25	0.57	0.515075
S1010	-0.25	0.55	0.548507
S1009	-0.24	0.57	0.515075
S1008	-0.28	0.57	0.515075
S1007	-0.13	0.56	0.53194
S1006	0.05	0.55	0.548507
S1005	-0.12	0.58	0.49791
S1004	-0.01	0.56	0.53194
S1003	0.13	0.58	0.49791
S1002	0	0.56	0.53194
S1001	-0.14	0.56	0.53194
Lauranne	0.24	0.28	0.882985
Penta	-0.14	0.25	0.906716
P._webbii	0.37	0.32	0.847164
P._scoparia	-1.16	0.72	0.226269
Orientalis_3	0.53	0.6	0.462687
Nonpareil	-0.25	0.38	0.784478
Nemaguard	0	0.85	-0.0783582
Masbovera	1.19	0.63	0.407612
Marta	-1.78	0.28	0.882985
Felisia	-1.43	0.51	0.611791
Bertina	-0.68	0.43	0.72403
Mardia	-1.63	0.61	0.444627
Marcona	1.09	0.25	0.906716
Malaguenia	0.24	0.77	0.115075
Makako	0.47	0.37	0.795672
Jordi	-0.13	0.74	0.182687
ITAP_1	0.44	0.65	0.369403
GREMPA_FxT_283	1.11	0.39	0.772985
Glorieta	1.18	0.62	0.426269
Garnem	-0.02	0.84	-0.0531343
Antonieta	-0.14	0.25	0.906716
Florida	0.66	0.43	0.72403
Flordastar	-0.3	0.76	0.13791
Ferraduel	0.65	0.7	0.268657
Desmayo_Largueta	1.18	0.28	0.882985
D99_771	0.94	0.64	0.388657
D99_770	0.96	0.65	0.369403
D99_769	0.94	0.66	0.349851
D99_768	0.94	0.67	0.33
D99_767	0.96	0.66	0.349851
D99_766	0.96	0.64	0.388657
D99_765	0.96	0.62	0.426269
D99_764	0.97	0.63	0.407612
D99_763	0.98	0.65	0.369403
D99_762	1.15	0.62	0.426269
D99_761	0.94	0.65	0.369403
D99_760	1.05	0.6	0.462687
D99_759	0.96	0.65	0.369403
D99_758	0.95	0.65	0.369403
D99_757	0.96	0.63	0.407612
D99_756	0.96	0.64	0.388657
D99_755	0.95	0.67	0.33
D99_754	0.97	0.65	0.369403
D99_753	0.96	0.65	0.369403
D99_752	0.98	0.66	0.349851
D99_751	0.94	0.67	0.33
D99_750	0.95	0.66	0.349851
D99_749	0.95	0.66	0.349851
D99_748	0.97	0.65	0.369403
D99_747	0.94	0.66	0.349851
D99_746	0.96	0.64	0.388657
D99_745	0.97	0.65	0.369403
D99_744	0.95	0.59	0.480448
D99_743	0.96	0.65	0.369403
D99_742	0.96	0.65	0.369403
D99_741	0.96	0.66	0.349851
D99_740	0.96	0.66	0.349851
D99_739	0.86	0.57	0.515075
D99_738	0.96	0.65	0.369403
D99_737	0.96	0.65	0.369403
D99_736	0.95	0.66	0.349851
D99_735	0.95	0.6	0.462687
D99_734	0.96	0.65	0.369403
D99_733	0.92	0.59	0.480448
D99_732	0.96	0.65	0.369403
D99_731	0.89	0.59	0.480448
D99_730	1.14	0.61	0.444627
D99_729	0.88	0.6	0.462687
D99_728	1.01	0.57	0.515075
D99_727	0.94	0.65	0.369403
D99_726	0.96	0.64	0.388657
D99_725	0.96	0.65	0.369403
D99_724	0.95	0.66	0.349851
D99_723	0.95	0.65	0.369403
D99_722	0.64	0.57	0.515075
D99_721	0.96	0.66	0.349851
D99_720	0.94	0.64	0.388657
D99_719	0.97	0.66	0.349851
D99_718	0.96	0.63	0.407612
D99_717	0.96	0.66	0.349851
D99_716	0.95	0.63	0.407612
D99_715	0.95	0.66	0.349851
D99_714	0.95	0.67	0.33
D99_713	0.97	0.65	0.369403
D99_712	0.96	0.65	0.369403
D99_711	0.94	0.61	0.444627
D99_710	1.16	0.63	0.407612
D99_709	0.95	0.66	0.349851
D99_708	0.98	0.65	0.369403
D99_707	0.92	0.65	0.369403
D99_706	0.86	0.58	0.49791
D99_705	0.95	0.66	0.349851
D99_704	0.99	0.65	0.369403
D99_703	0.98	0.65	0.369403
D99_702	0.96	0.64	0.388657
D99_701	0.99	0.66	0.349851
D99_700	0.96	0.65	0.369403
D99_699	0.95	0.66	0.349851
D99_698	0.95	0.66	0.349851
D99_697	0.96	0.66	0.349851
D99_696	0.94	0.61	0.444627
D99_695	0.93	0.66	0.349851
D99_694	0.98	0.64	0.388657
D99_693	0.99	0.66	0.349851
D99_692	0.96	0.66	0.349851
D99_691	0.97	0.66	0.349851
D99_690	0.95	0.61	0.444627
D99_689	0.96	0.65	0.369403
D99_688	0.97	0.65	0.369403
D99_687	0.93	0.65	0.369403
D99_686	0.96	0.64	0.388657
D99_685	0.95	0.61	0.444627
D99_684	0.97	0.65	0.369403
D99_683	0.97	0.67	0.33
D99_682	0.97	0.65	0.369403
D99_681	0.96	0.65	0.369403
D99_680	0.88	0.58	0.49791
D99_679	0.95	0.62	0.426269
D99_678	0.93	0.64	0.388657
D99_677	0.74	0.58	0.49791
D99_676	0.96	0.66	0.349851
D99_675	0.94	0.66	0.349851
D99_674	0.96	0.64	0.388657
D99_673	0.97	0.65	0.369403
D99_672	1.15	0.58	0.49791
D99_671	0.94	0.66	0.349851
D99_670	0.97	0.65	0.369403
D99_669	0.96	0.66	0.349851
D99_668	0.95	0.68	0.309851
D99_667	0.96	0.66	0.349851
D99_666	0.96	0.66	0.349851
D99_665	0.96	0.64	0.388657
D99_664	0.98	0.65	0.369403
D99_663	0.96	0.65	0.369403
D99_662	0.97	0.65	0.369403
D99_661	0.96	0.64	0.388657
D99_660	0.93	0.6	0.462687
D99_659	0.96	0.65	0.369403
D99_658	0.98	0.65	0.369403
D99_657	0.95	0.64	0.388657
D99_656	0.96	0.67	0.33
D99_655	0.94	0.65	0.369403
D99_654	0.94	0.65	0.369403
D99_653	0.95	0.66	0.349851
D99_652	0.97	0.66	0.349851
D99_651	0.96	0.65	0.369403
D99_650	0.95	0.66	0.349851
D99_649	0.96	0.65	0.369403
D99_648	0.97	0.66	0.349851
D99_647	0.95	0.65	0.369403
D99_646	1.14	0.58	0.49791
D99_645	0.88	0.56	0.53194
D99_644	0.96	0.65	0.369403
D99_643	0.98	0.67	0.33
D99_642	0.96	0.66	0.349851
D99_641	0.94	0.64	0.388657
D99_640	0.91	0.65	0.369403
D99_639	0.94	0.63	0.407612
D99_638	0.91	0.64	0.388657
D99_637	0.95	0.65	0.369403
D99_636	0.91	0.66	0.349851
D99_635	0.91	0.65	0.369403
D99_634	0.9	0.65	0.369403
D99_633	0.92	0.64	0.388657
D99_632	0.92	0.64	0.388657
D99_631	0.9	0.64	0.388657
D99_630	0.93	0.65	0.369403
D99_629	0.9	0.64	0.388657
D99_628	0.94	0.64	0.388657
D99_627	0.94	0.65	0.369403
D99_626	0.92	0.63	0.407612
D99_625	0.93	0.67	0.33
D99_624	0.93	0.64	0.388657
D99_623	0.91	0.64	0.388657
D99_622	0.93	0.62	0.426269
D99_621	0.92	0.64	0.388657
D99_620	0.93	0.63	0.407612
D99_619	0.94	0.67	0.33
D99_618	0.92	0.64	0.388657
D99_617	0.92	0.64	0.388657
D99_616	0.92	0.64	0.388657
D99_615	0.92	0.64	0.388657
D99_614	0.92	0.63	0.407612
D99_613	0.92	0.65	0.369403
D99_612	0.9	0.64	0.388657
D99_611	0.93	0.64	0.388657
D99_610	0.91	0.65	0.369403
D99_609	0.93	0.64	0.388657
D99_608	0.92	0.63	0.407612
D99_607	0.93	0.64	0.388657
D99_606	0.9	0.63	0.407612
D99_605	0.92	0.66	0.349851
D99_604	0.93	0.63	0.407612
D99_603	0.92	0.65	0.369403
D99_602	0.91	0.65	0.369403
D99_601	0.9	0.65	0.369403
D99_600	0.89	0.63	0.407612
D99_599	0.93	0.65	0.369403
D99_598	0.93	0.64	0.388657
D99_597	0.92	0.65	0.369403
D99_596	0.92	0.63	0.407612
D99_595	0.92	0.64	0.388657
D99_594	0.91	0.63	0.407612
D99_593	0.91	0.65	0.369403
D99_592	0.94	0.63	0.407612
D99_591	0.91	0.65	0.369403
D99_590	0.92	0.63	0.407612
D99_589	0.91	0.65	0.369403
D99_588	0.92	0.65	0.369403
D99_587	0.91	0.64	0.388657
D99_586	0.92	0.64	0.388657
D99_585	0.92	0.64	0.388657
D99_584	0.91	0.65	0.369403
D99_583	0.92	0.65	0.369403
D99_582	0.92	0.65	0.369403
D99_581	0.91	0.66	0.349851
[truncated: 15,582 more rows]
